# Supplementary material for: Quantifying and Improving Stereo Camera Calibration Robustness: An Outlier-Aware Algorithm for Digital Twin Data Acquisition
Source: J Imaging. 2026 Jun 25;12(7):280. doi: 10.3390/jimaging12070280 (PMC13413186; doi:10.3390/jimaging12070280)
Supplement: Supplementary file 1 [file jimaging-12-00280-s001.zip]

Archive with 370 entries (347 files):
- Supplementary Materials/
- Supplementary Materials/first test/
- Supplementary Materials/first test/Pairs/
- Supplementary Materials/first test/Pairs/corrupted/
- Supplementary Materials/first test/Pairs/corrupted/left/
- Supplementary Materials/first test/Pairs/corrupted/left/pair_0000_left.png
- Supplementary Materials/first test/Pairs/corrupted/left/pair_0001_left.png
- Supplementary Materials/first test/Pairs/corrupted/left/pair_0002_left.png
- Supplementary Materials/first test/Pairs/corrupted/left/pair_0003_left.png
- Supplementary Materials/first test/Pairs/corrupted/left/pair_0004_left.png
- Supplementary Materials/first test/Pairs/corrupted/left/pair_0005_left.png
- Supplementary Materials/first test/Pairs/corrupted/left/pair_0006_left.png
- Supplementary Materials/first test/Pairs/corrupted/left/pair_0007_left.png
- Supplementary Materials/first test/Pairs/corrupted/left/pair_0008_left.png
- Supplementary Materials/first test/Pairs/corrupted/left/pair_0009_left.png
- Supplementary Materials/first test/Pairs/corrupted/left/pair_0010_left.png
- Supplementary Materials/first test/Pairs/corrupted/left/pair_0011_left.png
- Supplementary Materials/first test/Pairs/corrupted/left/pair_0012_left.png
- Supplementary Materials/first test/Pairs/corrupted/left/pair_0013_left.png
- Supplementary Materials/first test/Pairs/corrupted/left/pair_0014_left.png
- Supplementary Materials/first test/Pairs/corrupted/left/pair_0015_left.png
- Supplementary Materials/first test/Pairs/corrupted/left/pair_0016_left.png
- Supplementary Materials/first test/Pairs/corrupted/left/pair_0017_left.png
- Supplementary Materials/first test/Pairs/corrupted/left/pair_0018_left.png
- Supplementary Materials/first test/Pairs/corrupted/left/pair_0019_left.png
- Supplementary Materials/first test/Pairs/corrupted/right/
- Supplementary Materials/first test/Pairs/corrupted/right/pair_0000_right.png
- Supplementary Materials/first test/Pairs/corrupted/right/pair_0001_right.png
- Supplementary Materials/first test/Pairs/corrupted/right/pair_0002_right.png
- Supplementary Materials/first test/Pairs/corrupted/right/pair_0003_right.png
- Supplementary Materials/first test/Pairs/corrupted/right/pair_0004_right.png
- Supplementary Materials/first test/Pairs/corrupted/right/pair_0005_right.png
- Supplementary Materials/first test/Pairs/corrupted/right/pair_0006_right.png
- Supplementary Materials/first test/Pairs/corrupted/right/pair_0007_right.png
- Supplementary Materials/first test/Pairs/corrupted/right/pair_0008_right.png
- Supplementary Materials/first test/Pairs/corrupted/right/pair_0009_right.png
- Supplementary Materials/first test/Pairs/corrupted/right/pair_0010_right.png
- Supplementary Materials/first test/Pairs/corrupted/right/pair_0011_right.png
- Supplementary Materials/first test/Pairs/corrupted/right/pair_0012_right.png
- Supplementary Materials/first test/Pairs/corrupted/right/pair_0013_right.png
- Supplementary Materials/first test/Pairs/corrupted/right/pair_0014_right.png
- Supplementary Materials/first test/Pairs/corrupted/right/pair_0015_right.png
- Supplementary Materials/first test/Pairs/corrupted/right/pair_0016_right.png
- Supplementary Materials/first test/Pairs/corrupted/right/pair_0017_right.png
- Supplementary Materials/first test/Pairs/corrupted/right/pair_0018_right.png
- Supplementary Materials/first test/Pairs/corrupted/right/pair_0019_right.png
- Supplementary Materials/first test/Pairs/raw/
- Supplementary Materials/first test/Pairs/raw/left/
- Supplementary Materials/first test/Pairs/raw/left/pair_0000_left.png
- Supplementary Materials/first test/Pairs/raw/left/pair_0001_left.png
- Supplementary Materials/first test/Pairs/raw/left/pair_0002_left.png
- Supplementary Materials/first test/Pairs/raw/left/pair_0003_left.png
- Supplementary Materials/first test/Pairs/raw/left/pair_0004_left.png
- Supplementary Materials/first test/Pairs/raw/left/pair_0005_left.png
- Supplementary Materials/first test/Pairs/raw/left/pair_0006_left.png
- Supplementary Materials/first test/Pairs/raw/left/pair_0007_left.png
- Supplementary Materials/first test/Pairs/raw/left/pair_0008_left.png
- Supplementary Materials/first test/Pairs/raw/left/pair_0009_left.png
- Supplementary Materials/first test/Pairs/raw/left/pair_0010_left.png
- Supplementary Materials/first test/Pairs/raw/left/pair_0011_left.png
- Supplementary Materials/first test/Pairs/raw/left/pair_0012_left.png
- Supplementary Materials/first test/Pairs/raw/left/pair_0013_left.png
- Supplementary Materials/first test/Pairs/raw/left/pair_0014_left.png
- Supplementary Materials/first test/Pairs/raw/left/pair_0015_left.png
- Supplementary Materials/first test/Pairs/raw/left/pair_0016_left.png
- Supplementary Materials/first test/Pairs/raw/left/pair_0017_left.png
- Supplementary Materials/first test/Pairs/raw/left/pair_0018_left.png
- Supplementary Materials/first test/Pairs/raw/left/pair_0019_left.png
- Supplementary Materials/first test/Pairs/raw/left/pair_0020_left.png
- Supplementary Materials/first test/Pairs/raw/left/pair_0021_left.png
- Supplementary Materials/first test/Pairs/raw/left/pair_0022_left.png
- Supplementary Materials/first test/Pairs/raw/left/pair_0023_left.png
- Supplementary Materials/first test/Pairs/raw/left/pair_0024_left.png
- Supplementary Materials/first test/Pairs/raw/left/pair_0025_left.png
- Supplementary Materials/first test/Pairs/raw/left/pair_0026_left.png
- Supplementary Materials/first test/Pairs/raw/left/pair_0027_left.png
- Supplementary Materials/first test/Pairs/raw/left/pair_0028_left.png
- Supplementary Materials/first test/Pairs/raw/left/pair_0029_left.png
- Supplementary Materials/first test/Pairs/raw/left/pair_0030_left.png
- Supplementary Materials/first test/Pairs/raw/left/pair_0031_left.png
- Supplementary Materials/first test/Pairs/raw/left/pair_0032_left.png
- Supplementary Materials/first test/Pairs/raw/left/pair_0033_left.png
- Supplementary Materials/first test/Pairs/raw/left/pair_0034_left.png
- Supplementary Materials/first test/Pairs/raw/left/pair_0035_left.png
- Supplementary Materials/first test/Pairs/raw/left/pair_0036_left.png
- Supplementary Materials/first test/Pairs/raw/left/pair_0037_left.png
- Supplementary Materials/first test/Pairs/raw/left/pair_0038_left.png
- Supplementary Materials/first test/Pairs/raw/left/pair_0039_left.png
- Supplementary Materials/first test/Pairs/raw/left/pair_0040_left.png
- Supplementary Materials/first test/Pairs/raw/left/pair_0041_left.png
- Supplementary Materials/first test/Pairs/raw/left/pair_0042_left.png
- Supplementary Materials/first test/Pairs/raw/left/pair_0043_left.png
- Supplementary Materials/first test/Pairs/raw/left/pair_0044_left.png
- Supplementary Materials/first test/Pairs/raw/left/pair_0045_left.png
- Supplementary Materials/first test/Pairs/raw/left/pair_0046_left.png
- Supplementary Materials/first test/Pairs/raw/left/pair_0047_left.png
- Supplementary Materials/first test/Pairs/raw/left/pair_0048_left.png
- Supplementary Materials/first test/Pairs/raw/left/pair_0049_left.png
- Supplementary Materials/first test/Pairs/raw/left/pair_0050_left.png
- Supplementary Materials/first test/Pairs/raw/right/
- Supplementary Materials/first test/Pairs/raw/right/pair_0000_right.png
- Supplementary Materials/first test/Pairs/raw/right/pair_0001_right.png
- Supplementary Materials/first test/Pairs/raw/right/pair_0002_right.png
- Supplementary Materials/first test/Pairs/raw/right/pair_0003_right.png
- Supplementary Materials/first test/Pairs/raw/right/pair_0004_right.png
- Supplementary Materials/first test/Pairs/raw/right/pair_0005_right.png
- Supplementary Materials/first test/Pairs/raw/right/pair_0006_right.png
- Supplementary Materials/first test/Pairs/raw/right/pair_0007_right.png
- Supplementary Materials/first test/Pairs/raw/right/pair_0008_right.png
- Supplementary Materials/first test/Pairs/raw/right/pair_0009_right.png
- Supplementary Materials/first test/Pairs/raw/right/pair_0010_right.png
- Supplementary Materials/first test/Pairs/raw/right/pair_0011_right.png
- Supplementary Materials/first test/Pairs/raw/right/pair_0012_right.png
- Supplementary Materials/first test/Pairs/raw/right/pair_0013_right.png
- Supplementary Materials/first test/Pairs/raw/right/pair_0014_right.png
- Supplementary Materials/first test/Pairs/raw/right/pair_0015_right.png
- Supplementary Materials/first test/Pairs/raw/right/pair_0016_right.png
- Supplementary Materials/first test/Pairs/raw/right/pair_0017_right.png
- Supplementary Materials/first test/Pairs/raw/right/pair_0018_right.png
- Supplementary Materials/first test/Pairs/raw/right/pair_0019_right.png
- Supplementary Materials/first test/Pairs/raw/right/pair_0020_right.png
- Supplementary Materials/first test/Pairs/raw/right/pair_0021_right.png
- Supplementary Materials/first test/Pairs/raw/right/pair_0022_right.png
- Supplementary Materials/first test/Pairs/raw/right/pair_0023_right.png
- Supplementary Materials/first test/Pairs/raw/right/pair_0024_right.png
- Supplementary Materials/first test/Pairs/raw/right/pair_0025_right.png
- Supplementary Materials/first test/Pairs/raw/right/pair_0026_right.png
- Supplementary Materials/first test/Pairs/raw/right/pair_0027_right.png
- Supplementary Materials/first test/Pairs/raw/right/pair_0028_right.png
- Supplementary Materials/first test/Pairs/raw/right/pair_0029_right.png
- Supplementary Materials/first test/Pairs/raw/right/pair_0030_right.png
- Supplementary Materials/first test/Pairs/raw/right/pair_0031_right.png
- Supplementary Materials/first test/Pairs/raw/right/pair_0032_right.png
- Supplementary Materials/first test/Pairs/raw/right/pair_0033_right.png
- Supplementary Materials/first test/Pairs/raw/right/pair_0034_right.png
- Supplementary Materials/first test/Pairs/raw/right/pair_0035_right.png
- Supplementary Materials/first test/Pairs/raw/right/pair_0036_right.png
- Supplementary Materials/first test/Pairs/raw/right/pair_0037_right.png
- Supplementary Materials/first test/Pairs/raw/right/pair_0038_right.png
- Supplementary Materials/first test/Pairs/raw/right/pair_0039_right.png
- Supplementary Materials/first test/Pairs/raw/right/pair_0040_right.png
- Supplementary Materials/first test/Pairs/raw/right/pair_0041_right.png
- Supplementary Materials/first test/Pairs/raw/right/pair_0042_right.png
- Supplementary Materials/first test/Pairs/raw/right/pair_0043_right.png
- Supplementary Materials/first test/Pairs/raw/right/pair_0044_right.png
- Supplementary Materials/first test/Pairs/raw/right/pair_0045_right.png
- Supplementary Materials/first test/Pairs/raw/right/pair_0046_right.png
- Supplementary Materials/first test/Pairs/raw/right/pair_0047_right.png
- Supplementary Materials/first test/Pairs/raw/right/pair_0048_right.png
- Supplementary Materials/first test/Pairs/raw/right/pair_0049_right.png
- Supplementary Materials/first test/Pairs/raw/right/pair_0050_right.png
- Supplementary Materials/first test/results/
- Supplementary Materials/first test/results/detections.csv
- Supplementary Materials/first test/results/detections_filtered.csv
- Supplementary Materials/first test/results/eval_metrics.yaml
- Supplementary Materials/first test/results/InterFil_outlier_scores.yaml
- Supplementary Materials/first test/results/mono_left.yaml
- Supplementary Materials/first test/results/mono_right.yaml
- Supplementary Materials/first test/results/OutAw_candidate_subsets.yaml
- Supplementary Materials/first test/results/OutAw_filtered_pairs.yaml
- Supplementary Materials/first test/results/OutAw_pair_features.yaml
- Supplementary Materials/first test/results/OutAw_ranked_subsets.yaml
- Supplementary Materials/first test/results/OutAw_refined_best.yaml
- Supplementary Materials/first test/results/OutAw_runs/
- Supplementary Materials/first test/results/OutAw_runs/best_refined.yaml
- Supplementary Materials/first test/results/OutAw_runs/calibration_runs.yaml
- Supplementary Materials/first test/results/OutAw_runs/rectified_eval.yaml
- Supplementary Materials/first test/results/OutAw_runs/rectified_left/
- Supplementary Materials/first test/results/OutAw_runs/rectified_left/pair_0004_left.png
- Supplementary Materials/first test/results/OutAw_runs/rectified_left/pair_0007_left.png
- Supplementary Materials/first test/results/OutAw_runs/rectified_left/pair_0030_left.png
- Supplementary Materials/first test/results/OutAw_runs/rectified_left/pair_0045_left.png
- Supplementary Materials/first test/results/OutAw_runs/rectified_left/pair_0048_left.png
- Supplementary Materials/first test/results/OutAw_runs/rectified_left/pair_0050_left.png
- Supplementary Materials/first test/results/OutAw_runs/rectified_right/
- Supplementary Materials/first test/results/OutAw_runs/rectified_right/pair_0004_right.png
- Supplementary Materials/first test/results/OutAw_runs/rectified_right/pair_0007_right.png
- Supplementary Materials/first test/results/OutAw_runs/rectified_right/pair_0030_right.png
- Supplementary Materials/first test/results/OutAw_runs/rectified_right/pair_0045_right.png
- Supplementary Materials/first test/results/OutAw_runs/rectified_right/pair_0048_right.png
- Supplementary Materials/first test/results/OutAw_runs/rectified_right/pair_0050_right.png
- Supplementary Materials/first test/results/OutAw_runs/run_0000.yaml
- Supplementary Materials/first test/results/OutAw_runs/run_0001.yaml
- Supplementary Materials/first test/results/OutAw_runs/run_0002.yaml
- Supplementary Materials/first test/results/OutAw_runs/run_0003.yaml
- Supplementary Materials/first test/results/OutAw_runs/run_0004.yaml
- Supplementary Materials/first test/results/OutAw_runs/run_0005.yaml
- Supplementary Materials/first test/results/OutAw_runs/run_0006.yaml
- Supplementary Materials/first test/results/OutAw_runs/run_0007.yaml
- Supplementary Materials/first test/results/OutAw_runs/run_0008.yaml
- Supplementary Materials/first test/results/OutAw_runs/run_0009.yaml
- Supplementary Materials/first test/results/OutAw_runs/run_0010.yaml
- Supplementary Materials/first test/results/OutAw_runs/run_0011.yaml
- Supplementary Materials/first test/results/OutAw_runs/run_0012.yaml
- Supplementary Materials/first test/results/OutAw_runs/run_0013.yaml
- Supplementary Materials/first test/results/OutAw_runs/run_0014.yaml
- Supplementary Materials/first test/results/OutAw_runs/run_0015.yaml
- Supplementary Materials/first test/results/OutAw_runs/run_0016.yaml
- Supplementary Materials/first test/results/OutAw_runs/run_0017.yaml
- Supplementary Materials/first test/results/OutAw_runs/run_0018.yaml
- Supplementary Materials/first test/results/OutAw_subset_eval.yaml
- Supplementary Materials/first test/results/stereo.yaml
- Supplementary Materials/second test/
- Supplementary Materials/second test/data/
- Supplementary Materials/second test/data/clean/
- Supplementary Materials/second test/data/raw_selection/
- Supplementary Materials/second test/data/raw_selection/left/
- Supplementary Materials/second test/data/raw_selection/left/pair_0000_left.png
- Supplementary Materials/second test/data/raw_selection/left/pair_0001_left.png
- Supplementary Materials/second test/data/raw_selection/left/pair_0002_left.png
- Supplementary Materials/second test/data/raw_selection/left/pair_0003_left.png
- Supplementary Materials/second test/data/raw_selection/left/pair_0004_left.png
- Supplementary Materials/second test/data/raw_selection/left/pair_0005_left.png
- Supplementary Materials/second test/data/raw_selection/left/pair_0006_left.png
- Supplementary Materials/second test/data/raw_selection/left/pair_0007_left.png
- Supplementary Materials/second test/data/raw_selection/left/pair_0008_left.png
- Supplementary Materials/second test/data/raw_selection/left/pair_0009_left.png
- Supplementary Materials/second test/data/raw_selection/left/pair_0010_left.png
- Supplementary Materials/second test/data/raw_selection/left/pair_0011_left.png
- Supplementary Materials/second test/data/raw_selection/left/pair_0099_left.png
- Supplementary Materials/second test/data/raw_selection/left/pair_0100_left.png
- Supplementary Materials/second test/data/raw_selection/left/pair_0101_left.png
- Supplementary Materials/second test/data/raw_selection/left/pair_0102_left.png
- Supplementary Materials/second test/data/raw_selection/left/pair_0103_left.png
- Supplementary Materials/second test/data/raw_selection/left/pair_0104_left.png
- Supplementary Materials/second test/data/raw_selection/left/pair_0105_left.png
- Supplementary Materials/second test/data/raw_selection/left/pair_0106_left.png
- Supplementary Materials/second test/data/raw_selection/left/pair_0127_left.png
- Supplementary Materials/second test/data/raw_selection/left/pair_0128_left.png
- Supplementary Materials/second test/data/raw_selection/left/pair_0129_left.png
- Supplementary Materials/second test/data/raw_selection/left/pair_0130_left.png
- Supplementary Materials/second test/data/raw_selection/left/pair_0131_left.png
- Supplementary Materials/second test/data/raw_selection/left/pair_0132_left.png
- Supplementary Materials/second test/data/raw_selection/left/pair_0133_left.png
- Supplementary Materials/second test/data/raw_selection/left/pair_0134_left.png
- Supplementary Materials/second test/data/raw_selection/left/pair_0171_left.png
- Supplementary Materials/second test/data/raw_selection/left/pair_0172_left.png
- Supplementary Materials/second test/data/raw_selection/left/pair_0193_left.png
- Supplementary Materials/second test/data/raw_selection/left/pair_0194_left.png
- Supplementary Materials/second test/data/raw_selection/left/pair_0195_left.png
- Supplementary Materials/second test/data/raw_selection/left/pair_0196_left.png
- Supplementary Materials/second test/data/raw_selection/left/pair_0197_left.png
- Supplementary Materials/second test/data/raw_selection/left/pair_0198_left.png
- Supplementary Materials/second test/data/raw_selection/left/pair_0199_left.png
- Supplementary Materials/second test/data/raw_selection/right/
- Supplementary Materials/second test/data/raw_selection/right/pair_0000_right.png
- Supplementary Materials/second test/data/raw_selection/right/pair_0001_right.png
- Supplementary Materials/second test/data/raw_selection/right/pair_0002_right.png
- Supplementary Materials/second test/data/raw_selection/right/pair_0003_right.png
- Supplementary Materials/second test/data/raw_selection/right/pair_0004_right.png
- Supplementary Materials/second test/data/raw_selection/right/pair_0005_right.png
- Supplementary Materials/second test/data/raw_selection/right/pair_0006_right.png
- Supplementary Materials/second test/data/raw_selection/right/pair_0007_right.png
- Supplementary Materials/second test/data/raw_selection/right/pair_0008_right.png
- Supplementary Materials/second test/data/raw_selection/right/pair_0009_right.png
- Supplementary Materials/second test/data/raw_selection/right/pair_0117_right.png
- Supplementary Materials/second test/data/raw_selection/right/pair_0118_right.png
- Supplementary Materials/second test/data/raw_selection/right/pair_0119_right.png
- Supplementary Materials/second test/data/raw_selection/right/pair_0120_right.png
- Supplementary Materials/second test/data/raw_selection/right/pair_0121_right.png
- Supplementary Materials/second test/data/raw_selection/right/pair_0122_right.png
- Supplementary Materials/second test/data/raw_selection/right/pair_0123_right.png
- Supplementary Materials/second test/data/raw_selection/right/pair_0124_right.png
- Supplementary Materials/second test/data/raw_selection/right/pair_0125_right.png
- Supplementary Materials/second test/data/raw_selection/right/pair_0126_right.png
- Supplementary Materials/second test/data/raw_selection/right/pair_0127_right.png
- Supplementary Materials/second test/data/raw_selection/right/pair_0128_right.png
- Supplementary Materials/second test/data/raw_selection/right/pair_0129_right.png
- Supplementary Materials/second test/data/raw_selection/right/pair_0130_right.png
- Supplementary Materials/second test/data/raw_selection/right/pair_0131_right.png
- Supplementary Materials/second test/data/raw_selection/right/pair_0132_right.png
- Supplementary Materials/second test/data/raw_selection/right/pair_0133_right.png
- Supplementary Materials/second test/data/raw_selection/right/pair_0134_right.png
- Supplementary Materials/second test/data/raw_selection/right/pair_0171_right.png
- Supplementary Materials/second test/data/raw_selection/right/pair_0172_right.png
- Supplementary Materials/second test/data/raw_selection/right/pair_0193_right.png
- Supplementary Materials/second test/data/raw_selection/right/pair_0194_right.png
- Supplementary Materials/second test/data/raw_selection/right/pair_0195_right.png
- Supplementary Materials/second test/data/raw_selection/right/pair_0196_right.png
- Supplementary Materials/second test/data/raw_selection/right/pair_0197_right.png
- Supplementary Materials/second test/data/raw_selection/right/pair_0198_right.png
- Supplementary Materials/second test/data/raw_selection/right/pair_0199_right.png
- Supplementary Materials/second test/data/results/
- Supplementary Materials/second test/data/results/bootstrap_report.yaml
- Supplementary Materials/second test/data/results/comparison_report.yaml
- Supplementary Materials/second test/data/results/contamination_batch.yaml
- Supplementary Materials/second test/data/results/detections.npz
- Supplementary Materials/second test/data/results/detections_filtered.npz
- Supplementary Materials/second test/data/results/eval_metrics.yaml
- Supplementary Materials/second test/data/results/measurement_3d.yaml
- Supplementary Materials/second test/data/results/measurement_points.yaml
- Supplementary Materials/second test/data/results/measurement_segments.yaml
- Supplementary Materials/second test/data/results/mono_left.yaml
- Supplementary Materials/second test/data/results/mono_right.yaml
- Supplementary Materials/second test/data/results/outlier_scores.yaml
- Supplementary Materials/second test/data/results/stereo.yaml
- Supplementary Materials/second test/data/results/v2_candidate_subsets.yaml
- Supplementary Materials/second test/data/results/v2_filtered_pairs.yaml
- Supplementary Materials/second test/data/results/v2_pair_features.yaml
- Supplementary Materials/second test/data/results/v2_ranked_subsets.yaml
[truncated: 70 more entries]
