# Supplementary material for: Quantifying and Improving Stereo Camera Calibration Robustness: An Outlier-Aware Algorithm for Digital Twin Data Acquisition
Source: J Imaging. 2026 Jun 25;12(7):280. doi: 10.3390/jimaging12070280 (PMC13413186; doi:10.3390/jimaging12070280)
Supplement: Supplementary file 1 [file jimaging-12-00280-s001.zip › Supplementary Materials/first test/results/detections.csv]

frame	point	x	y	z
0	0	0.0	0.0	0.0
0	1	25.0	0.0	0.0
0	2	50.0	0.0	0.0
0	3	75.0	0.0	0.0
0	4	100.0	0.0	0.0
0	5	125.0	0.0	0.0
0	6	150.0	0.0	0.0
0	7	175.0	0.0	0.0
0	8	200.0	0.0	0.0
0	9	0.0	25.0	0.0
0	10	25.0	25.0	0.0
0	11	50.0	25.0	0.0
0	12	75.0	25.0	0.0
0	13	100.0	25.0	0.0
0	14	125.0	25.0	0.0
0	15	150.0	25.0	0.0
0	16	175.0	25.0	0.0
0	17	200.0	25.0	0.0
0	18	0.0	50.0	0.0
0	19	25.0	50.0	0.0
0	20	50.0	50.0	0.0
0	21	75.0	50.0	0.0
0	22	100.0	50.0	0.0
0	23	125.0	50.0	0.0
0	24	150.0	50.0	0.0
0	25	175.0	50.0	0.0
0	26	200.0	50.0	0.0
0	27	0.0	75.0	0.0
0	28	25.0	75.0	0.0
0	29	50.0	75.0	0.0
0	30	75.0	75.0	0.0
0	31	100.0	75.0	0.0
0	32	125.0	75.0	0.0
0	33	150.0	75.0	0.0
0	34	175.0	75.0	0.0
0	35	200.0	75.0	0.0
0	36	0.0	100.0	0.0
0	37	25.0	100.0	0.0
0	38	50.0	100.0	0.0
0	39	75.0	100.0	0.0
0	40	100.0	100.0	0.0
0	41	125.0	100.0	0.0
0	42	150.0	100.0	0.0
0	43	175.0	100.0	0.0
0	44	200.0	100.0	0.0
0	45	0.0	125.0	0.0
0	46	25.0	125.0	0.0
0	47	50.0	125.0	0.0
0	48	75.0	125.0	0.0
0	49	100.0	125.0	0.0
0	50	125.0	125.0	0.0
0	51	150.0	125.0	0.0
0	52	175.0	125.0	0.0
0	53	200.0	125.0	0.0
1	0	0.0	0.0	0.0
1	1	25.0	0.0	0.0
1	2	50.0	0.0	0.0
1	3	75.0	0.0	0.0
1	4	100.0	0.0	0.0
1	5	125.0	0.0	0.0
1	6	150.0	0.0	0.0
1	7	175.0	0.0	0.0
1	8	200.0	0.0	0.0
1	9	0.0	25.0	0.0
1	10	25.0	25.0	0.0
1	11	50.0	25.0	0.0
1	12	75.0	25.0	0.0
1	13	100.0	25.0	0.0
1	14	125.0	25.0	0.0
1	15	150.0	25.0	0.0
1	16	175.0	25.0	0.0
1	17	200.0	25.0	0.0
1	18	0.0	50.0	0.0
1	19	25.0	50.0	0.0
1	20	50.0	50.0	0.0
1	21	75.0	50.0	0.0
1	22	100.0	50.0	0.0
1	23	125.0	50.0	0.0
1	24	150.0	50.0	0.0
1	25	175.0	50.0	0.0
1	26	200.0	50.0	0.0
1	27	0.0	75.0	0.0
1	28	25.0	75.0	0.0
1	29	50.0	75.0	0.0
1	30	75.0	75.0	0.0
1	31	100.0	75.0	0.0
1	32	125.0	75.0	0.0
1	33	150.0	75.0	0.0
1	34	175.0	75.0	0.0
1	35	200.0	75.0	0.0
1	36	0.0	100.0	0.0
1	37	25.0	100.0	0.0
1	38	50.0	100.0	0.0
1	39	75.0	100.0	0.0
1	40	100.0	100.0	0.0
1	41	125.0	100.0	0.0
1	42	150.0	100.0	0.0
1	43	175.0	100.0	0.0
1	44	200.0	100.0	0.0
1	45	0.0	125.0	0.0
1	46	25.0	125.0	0.0
1	47	50.0	125.0	0.0
1	48	75.0	125.0	0.0
1	49	100.0	125.0	0.0
1	50	125.0	125.0	0.0
1	51	150.0	125.0	0.0
1	52	175.0	125.0	0.0
1	53	200.0	125.0	0.0
2	0	0.0	0.0	0.0
2	1	25.0	0.0	0.0
2	2	50.0	0.0	0.0
2	3	75.0	0.0	0.0
2	4	100.0	0.0	0.0
2	5	125.0	0.0	0.0
2	6	150.0	0.0	0.0
2	7	175.0	0.0	0.0
2	8	200.0	0.0	0.0
2	9	0.0	25.0	0.0
2	10	25.0	25.0	0.0
2	11	50.0	25.0	0.0
2	12	75.0	25.0	0.0
2	13	100.0	25.0	0.0
2	14	125.0	25.0	0.0
2	15	150.0	25.0	0.0
2	16	175.0	25.0	0.0
2	17	200.0	25.0	0.0
2	18	0.0	50.0	0.0
2	19	25.0	50.0	0.0
2	20	50.0	50.0	0.0
2	21	75.0	50.0	0.0
2	22	100.0	50.0	0.0
2	23	125.0	50.0	0.0
2	24	150.0	50.0	0.0
2	25	175.0	50.0	0.0
2	26	200.0	50.0	0.0
2	27	0.0	75.0	0.0
2	28	25.0	75.0	0.0
2	29	50.0	75.0	0.0
2	30	75.0	75.0	0.0
2	31	100.0	75.0	0.0
2	32	125.0	75.0	0.0
2	33	150.0	75.0	0.0
2	34	175.0	75.0	0.0
2	35	200.0	75.0	0.0
2	36	0.0	100.0	0.0
2	37	25.0	100.0	0.0
2	38	50.0	100.0	0.0
2	39	75.0	100.0	0.0
2	40	100.0	100.0	0.0
2	41	125.0	100.0	0.0
2	42	150.0	100.0	0.0
2	43	175.0	100.0	0.0
2	44	200.0	100.0	0.0
2	45	0.0	125.0	0.0
2	46	25.0	125.0	0.0
2	47	50.0	125.0	0.0
2	48	75.0	125.0	0.0
2	49	100.0	125.0	0.0
2	50	125.0	125.0	0.0
2	51	150.0	125.0	0.0
2	52	175.0	125.0	0.0
2	53	200.0	125.0	0.0
3	0	0.0	0.0	0.0
3	1	25.0	0.0	0.0
3	2	50.0	0.0	0.0
3	3	75.0	0.0	0.0
3	4	100.0	0.0	0.0
3	5	125.0	0.0	0.0
3	6	150.0	0.0	0.0
3	7	175.0	0.0	0.0
3	8	200.0	0.0	0.0
3	9	0.0	25.0	0.0
3	10	25.0	25.0	0.0
3	11	50.0	25.0	0.0
3	12	75.0	25.0	0.0
3	13	100.0	25.0	0.0
3	14	125.0	25.0	0.0
3	15	150.0	25.0	0.0
3	16	175.0	25.0	0.0
3	17	200.0	25.0	0.0
3	18	0.0	50.0	0.0
3	19	25.0	50.0	0.0
3	20	50.0	50.0	0.0
3	21	75.0	50.0	0.0
3	22	100.0	50.0	0.0
3	23	125.0	50.0	0.0
3	24	150.0	50.0	0.0
3	25	175.0	50.0	0.0
3	26	200.0	50.0	0.0
3	27	0.0	75.0	0.0
3	28	25.0	75.0	0.0
3	29	50.0	75.0	0.0
3	30	75.0	75.0	0.0
3	31	100.0	75.0	0.0
3	32	125.0	75.0	0.0
3	33	150.0	75.0	0.0
3	34	175.0	75.0	0.0
3	35	200.0	75.0	0.0
3	36	0.0	100.0	0.0
3	37	25.0	100.0	0.0
3	38	50.0	100.0	0.0
3	39	75.0	100.0	0.0
3	40	100.0	100.0	0.0
3	41	125.0	100.0	0.0
3	42	150.0	100.0	0.0
3	43	175.0	100.0	0.0
3	44	200.0	100.0	0.0
3	45	0.0	125.0	0.0
3	46	25.0	125.0	0.0
3	47	50.0	125.0	0.0
3	48	75.0	125.0	0.0
3	49	100.0	125.0	0.0
3	50	125.0	125.0	0.0
3	51	150.0	125.0	0.0
3	52	175.0	125.0	0.0
3	53	200.0	125.0	0.0
4	0	0.0	0.0	0.0
4	1	25.0	0.0	0.0
4	2	50.0	0.0	0.0
4	3	75.0	0.0	0.0
4	4	100.0	0.0	0.0
4	5	125.0	0.0	0.0
4	6	150.0	0.0	0.0
4	7	175.0	0.0	0.0
4	8	200.0	0.0	0.0
4	9	0.0	25.0	0.0
4	10	25.0	25.0	0.0
4	11	50.0	25.0	0.0
4	12	75.0	25.0	0.0
4	13	100.0	25.0	0.0
4	14	125.0	25.0	0.0
4	15	150.0	25.0	0.0
4	16	175.0	25.0	0.0
4	17	200.0	25.0	0.0
4	18	0.0	50.0	0.0
4	19	25.0	50.0	0.0
4	20	50.0	50.0	0.0
4	21	75.0	50.0	0.0
4	22	100.0	50.0	0.0
4	23	125.0	50.0	0.0
4	24	150.0	50.0	0.0
4	25	175.0	50.0	0.0
4	26	200.0	50.0	0.0
4	27	0.0	75.0	0.0
4	28	25.0	75.0	0.0
4	29	50.0	75.0	0.0
4	30	75.0	75.0	0.0
4	31	100.0	75.0	0.0
4	32	125.0	75.0	0.0
4	33	150.0	75.0	0.0
4	34	175.0	75.0	0.0
4	35	200.0	75.0	0.0
4	36	0.0	100.0	0.0
4	37	25.0	100.0	0.0
4	38	50.0	100.0	0.0
4	39	75.0	100.0	0.0
4	40	100.0	100.0	0.0
4	41	125.0	100.0	0.0
4	42	150.0	100.0	0.0
4	43	175.0	100.0	0.0
4	44	200.0	100.0	0.0
4	45	0.0	125.0	0.0
4	46	25.0	125.0	0.0
4	47	50.0	125.0	0.0
4	48	75.0	125.0	0.0
4	49	100.0	125.0	0.0
4	50	125.0	125.0	0.0
4	51	150.0	125.0	0.0
4	52	175.0	125.0	0.0
4	53	200.0	125.0	0.0
5	0	0.0	0.0	0.0
5	1	25.0	0.0	0.0
5	2	50.0	0.0	0.0
5	3	75.0	0.0	0.0
5	4	100.0	0.0	0.0
5	5	125.0	0.0	0.0
5	6	150.0	0.0	0.0
5	7	175.0	0.0	0.0
5	8	200.0	0.0	0.0
5	9	0.0	25.0	0.0
5	10	25.0	25.0	0.0
5	11	50.0	25.0	0.0
5	12	75.0	25.0	0.0
5	13	100.0	25.0	0.0
5	14	125.0	25.0	0.0
5	15	150.0	25.0	0.0
5	16	175.0	25.0	0.0
5	17	200.0	25.0	0.0
5	18	0.0	50.0	0.0
5	19	25.0	50.0	0.0
5	20	50.0	50.0	0.0
5	21	75.0	50.0	0.0
5	22	100.0	50.0	0.0
5	23	125.0	50.0	0.0
5	24	150.0	50.0	0.0
5	25	175.0	50.0	0.0
5	26	200.0	50.0	0.0
5	27	0.0	75.0	0.0
5	28	25.0	75.0	0.0
5	29	50.0	75.0	0.0
5	30	75.0	75.0	0.0
5	31	100.0	75.0	0.0
5	32	125.0	75.0	0.0
5	33	150.0	75.0	0.0
5	34	175.0	75.0	0.0
5	35	200.0	75.0	0.0
5	36	0.0	100.0	0.0
5	37	25.0	100.0	0.0
5	38	50.0	100.0	0.0
5	39	75.0	100.0	0.0
5	40	100.0	100.0	0.0
5	41	125.0	100.0	0.0
5	42	150.0	100.0	0.0
5	43	175.0	100.0	0.0
5	44	200.0	100.0	0.0
5	45	0.0	125.0	0.0
5	46	25.0	125.0	0.0
5	47	50.0	125.0	0.0
5	48	75.0	125.0	0.0
5	49	100.0	125.0	0.0
5	50	125.0	125.0	0.0
5	51	150.0	125.0	0.0
5	52	175.0	125.0	0.0
5	53	200.0	125.0	0.0
6	0	0.0	0.0	0.0
6	1	25.0	0.0	0.0
6	2	50.0	0.0	0.0
6	3	75.0	0.0	0.0
6	4	100.0	0.0	0.0
6	5	125.0	0.0	0.0
6	6	150.0	0.0	0.0
6	7	175.0	0.0	0.0
6	8	200.0	0.0	0.0
6	9	0.0	25.0	0.0
6	10	25.0	25.0	0.0
6	11	50.0	25.0	0.0
6	12	75.0	25.0	0.0
6	13	100.0	25.0	0.0
6	14	125.0	25.0	0.0
6	15	150.0	25.0	0.0
6	16	175.0	25.0	0.0
6	17	200.0	25.0	0.0
6	18	0.0	50.0	0.0
6	19	25.0	50.0	0.0
6	20	50.0	50.0	0.0
6	21	75.0	50.0	0.0
6	22	100.0	50.0	0.0
6	23	125.0	50.0	0.0
6	24	150.0	50.0	0.0
6	25	175.0	50.0	0.0
6	26	200.0	50.0	0.0
6	27	0.0	75.0	0.0
6	28	25.0	75.0	0.0
6	29	50.0	75.0	0.0
6	30	75.0	75.0	0.0
6	31	100.0	75.0	0.0
6	32	125.0	75.0	0.0
6	33	150.0	75.0	0.0
6	34	175.0	75.0	0.0
6	35	200.0	75.0	0.0
6	36	0.0	100.0	0.0
6	37	25.0	100.0	0.0
6	38	50.0	100.0	0.0
6	39	75.0	100.0	0.0
6	40	100.0	100.0	0.0
6	41	125.0	100.0	0.0
6	42	150.0	100.0	0.0
6	43	175.0	100.0	0.0
6	44	200.0	100.0	0.0
6	45	0.0	125.0	0.0
6	46	25.0	125.0	0.0
6	47	50.0	125.0	0.0
6	48	75.0	125.0	0.0
6	49	100.0	125.0	0.0
6	50	125.0	125.0	0.0
6	51	150.0	125.0	0.0
6	52	175.0	125.0	0.0
6	53	200.0	125.0	0.0
7	0	0.0	0.0	0.0
7	1	25.0	0.0	0.0
7	2	50.0	0.0	0.0
7	3	75.0	0.0	0.0
7	4	100.0	0.0	0.0
7	5	125.0	0.0	0.0
7	6	150.0	0.0	0.0
7	7	175.0	0.0	0.0
7	8	200.0	0.0	0.0
7	9	0.0	25.0	0.0
7	10	25.0	25.0	0.0
7	11	50.0	25.0	0.0
7	12	75.0	25.0	0.0
7	13	100.0	25.0	0.0
7	14	125.0	25.0	0.0
7	15	150.0	25.0	0.0
7	16	175.0	25.0	0.0
7	17	200.0	25.0	0.0
7	18	0.0	50.0	0.0
7	19	25.0	50.0	0.0
7	20	50.0	50.0	0.0
7	21	75.0	50.0	0.0
7	22	100.0	50.0	0.0
7	23	125.0	50.0	0.0
7	24	150.0	50.0	0.0
7	25	175.0	50.0	0.0
7	26	200.0	50.0	0.0
7	27	0.0	75.0	0.0
7	28	25.0	75.0	0.0
7	29	50.0	75.0	0.0
7	30	75.0	75.0	0.0
7	31	100.0	75.0	0.0
7	32	125.0	75.0	0.0
7	33	150.0	75.0	0.0
7	34	175.0	75.0	0.0
7	35	200.0	75.0	0.0
7	36	0.0	100.0	0.0
7	37	25.0	100.0	0.0
7	38	50.0	100.0	0.0
7	39	75.0	100.0	0.0
7	40	100.0	100.0	0.0
7	41	125.0	100.0	0.0
7	42	150.0	100.0	0.0
7	43	175.0	100.0	0.0
7	44	200.0	100.0	0.0
7	45	0.0	125.0	0.0
7	46	25.0	125.0	0.0
7	47	50.0	125.0	0.0
7	48	75.0	125.0	0.0
7	49	100.0	125.0	0.0
7	50	125.0	125.0	0.0
7	51	150.0	125.0	0.0
7	52	175.0	125.0	0.0
7	53	200.0	125.0	0.0
8	0	0.0	0.0	0.0
8	1	25.0	0.0	0.0
8	2	50.0	0.0	0.0
8	3	75.0	0.0	0.0
8	4	100.0	0.0	0.0
8	5	125.0	0.0	0.0
8	6	150.0	0.0	0.0
8	7	175.0	0.0	0.0
8	8	200.0	0.0	0.0
8	9	0.0	25.0	0.0
8	10	25.0	25.0	0.0
8	11	50.0	25.0	0.0
8	12	75.0	25.0	0.0
8	13	100.0	25.0	0.0
8	14	125.0	25.0	0.0
8	15	150.0	25.0	0.0
8	16	175.0	25.0	0.0
8	17	200.0	25.0	0.0
8	18	0.0	50.0	0.0
8	19	25.0	50.0	0.0
8	20	50.0	50.0	0.0
8	21	75.0	50.0	0.0
8	22	100.0	50.0	0.0
8	23	125.0	50.0	0.0
8	24	150.0	50.0	0.0
8	25	175.0	50.0	0.0
8	26	200.0	50.0	0.0
8	27	0.0	75.0	0.0
8	28	25.0	75.0	0.0
8	29	50.0	75.0	0.0
8	30	75.0	75.0	0.0
8	31	100.0	75.0	0.0
8	32	125.0	75.0	0.0
8	33	150.0	75.0	0.0
8	34	175.0	75.0	0.0
8	35	200.0	75.0	0.0
8	36	0.0	100.0	0.0
8	37	25.0	100.0	0.0
8	38	50.0	100.0	0.0
8	39	75.0	100.0	0.0
8	40	100.0	100.0	0.0
8	41	125.0	100.0	0.0
8	42	150.0	100.0	0.0
8	43	175.0	100.0	0.0
8	44	200.0	100.0	0.0
8	45	0.0	125.0	0.0
8	46	25.0	125.0	0.0
8	47	50.0	125.0	0.0
8	48	75.0	125.0	0.0
8	49	100.0	125.0	0.0
8	50	125.0	125.0	0.0
8	51	150.0	125.0	0.0
8	52	175.0	125.0	0.0
8	53	200.0	125.0	0.0
9	0	0.0	0.0	0.0
9	1	25.0	0.0	0.0
9	2	50.0	0.0	0.0
9	3	75.0	0.0	0.0
9	4	100.0	0.0	0.0
9	5	125.0	0.0	0.0
9	6	150.0	0.0	0.0
9	7	175.0	0.0	0.0
9	8	200.0	0.0	0.0
9	9	0.0	25.0	0.0
9	10	25.0	25.0	0.0
9	11	50.0	25.0	0.0
9	12	75.0	25.0	0.0
9	13	100.0	25.0	0.0
9	14	125.0	25.0	0.0
9	15	150.0	25.0	0.0
9	16	175.0	25.0	0.0
9	17	200.0	25.0	0.0
9	18	0.0	50.0	0.0
9	19	25.0	50.0	0.0
9	20	50.0	50.0	0.0
9	21	75.0	50.0	0.0
9	22	100.0	50.0	0.0
9	23	125.0	50.0	0.0
9	24	150.0	50.0	0.0
9	25	175.0	50.0	0.0
9	26	200.0	50.0	0.0
9	27	0.0	75.0	0.0
9	28	25.0	75.0	0.0
9	29	50.0	75.0	0.0
9	30	75.0	75.0	0.0
9	31	100.0	75.0	0.0
9	32	125.0	75.0	0.0
9	33	150.0	75.0	0.0
9	34	175.0	75.0	0.0
9	35	200.0	75.0	0.0
9	36	0.0	100.0	0.0
9	37	25.0	100.0	0.0
9	38	50.0	100.0	0.0
9	39	75.0	100.0	0.0
9	40	100.0	100.0	0.0
9	41	125.0	100.0	0.0
9	42	150.0	100.0	0.0
9	43	175.0	100.0	0.0
9	44	200.0	100.0	0.0
9	45	0.0	125.0	0.0
9	46	25.0	125.0	0.0
9	47	50.0	125.0	0.0
9	48	75.0	125.0	0.0
9	49	100.0	125.0	0.0
9	50	125.0	125.0	0.0
9	51	150.0	125.0	0.0
9	52	175.0	125.0	0.0
9	53	200.0	125.0	0.0
10	0	0.0	0.0	0.0
10	1	25.0	0.0	0.0
10	2	50.0	0.0	0.0
10	3	75.0	0.0	0.0
10	4	100.0	0.0	0.0
10	5	125.0	0.0	0.0
10	6	150.0	0.0	0.0
10	7	175.0	0.0	0.0
10	8	200.0	0.0	0.0
10	9	0.0	25.0	0.0
10	10	25.0	25.0	0.0
10	11	50.0	25.0	0.0
10	12	75.0	25.0	0.0
10	13	100.0	25.0	0.0
10	14	125.0	25.0	0.0
10	15	150.0	25.0	0.0
10	16	175.0	25.0	0.0
10	17	200.0	25.0	0.0
10	18	0.0	50.0	0.0
10	19	25.0	50.0	0.0
10	20	50.0	50.0	0.0
10	21	75.0	50.0	0.0
10	22	100.0	50.0	0.0
10	23	125.0	50.0	0.0
10	24	150.0	50.0	0.0
10	25	175.0	50.0	0.0
10	26	200.0	50.0	0.0
10	27	0.0	75.0	0.0
10	28	25.0	75.0	0.0
10	29	50.0	75.0	0.0
10	30	75.0	75.0	0.0
10	31	100.0	75.0	0.0
10	32	125.0	75.0	0.0
10	33	150.0	75.0	0.0
10	34	175.0	75.0	0.0
10	35	200.0	75.0	0.0
10	36	0.0	100.0	0.0
10	37	25.0	100.0	0.0
10	38	50.0	100.0	0.0
10	39	75.0	100.0	0.0
10	40	100.0	100.0	0.0
10	41	125.0	100.0	0.0
10	42	150.0	100.0	0.0
10	43	175.0	100.0	0.0
10	44	200.0	100.0	0.0
10	45	0.0	125.0	0.0
10	46	25.0	125.0	0.0
10	47	50.0	125.0	0.0
10	48	75.0	125.0	0.0
10	49	100.0	125.0	0.0
10	50	125.0	125.0	0.0
10	51	150.0	125.0	0.0
10	52	175.0	125.0	0.0
10	53	200.0	125.0	0.0
11	0	0.0	0.0	0.0
11	1	25.0	0.0	0.0
11	2	50.0	0.0	0.0
11	3	75.0	0.0	0.0
11	4	100.0	0.0	0.0
11	5	125.0	0.0	0.0
11	6	150.0	0.0	0.0
11	7	175.0	0.0	0.0
11	8	200.0	0.0	0.0
11	9	0.0	25.0	0.0
11	10	25.0	25.0	0.0
11	11	50.0	25.0	0.0
11	12	75.0	25.0	0.0
11	13	100.0	25.0	0.0
11	14	125.0	25.0	0.0
11	15	150.0	25.0	0.0
11	16	175.0	25.0	0.0
11	17	200.0	25.0	0.0
11	18	0.0	50.0	0.0
11	19	25.0	50.0	0.0
11	20	50.0	50.0	0.0
11	21	75.0	50.0	0.0
11	22	100.0	50.0	0.0
11	23	125.0	50.0	0.0
11	24	150.0	50.0	0.0
11	25	175.0	50.0	0.0
11	26	200.0	50.0	0.0
11	27	0.0	75.0	0.0
11	28	25.0	75.0	0.0
11	29	50.0	75.0	0.0
11	30	75.0	75.0	0.0
11	31	100.0	75.0	0.0
11	32	125.0	75.0	0.0
11	33	150.0	75.0	0.0
11	34	175.0	75.0	0.0
11	35	200.0	75.0	0.0
11	36	0.0	100.0	0.0
11	37	25.0	100.0	0.0
11	38	50.0	100.0	0.0
11	39	75.0	100.0	0.0
11	40	100.0	100.0	0.0
11	41	125.0	100.0	0.0
11	42	150.0	100.0	0.0
11	43	175.0	100.0	0.0
11	44	200.0	100.0	0.0
11	45	0.0	125.0	0.0
11	46	25.0	125.0	0.0
11	47	50.0	125.0	0.0
11	48	75.0	125.0	0.0
11	49	100.0	125.0	0.0
11	50	125.0	125.0	0.0
11	51	150.0	125.0	0.0
11	52	175.0	125.0	0.0
11	53	200.0	125.0	0.0
12	0	0.0	0.0	0.0
12	1	25.0	0.0	0.0
12	2	50.0	0.0	0.0
12	3	75.0	0.0	0.0
12	4	100.0	0.0	0.0
12	5	125.0	0.0	0.0
12	6	150.0	0.0	0.0
12	7	175.0	0.0	0.0
12	8	200.0	0.0	0.0
12	9	0.0	25.0	0.0
12	10	25.0	25.0	0.0
12	11	50.0	25.0	0.0
12	12	75.0	25.0	0.0
12	13	100.0	25.0	0.0
12	14	125.0	25.0	0.0
12	15	150.0	25.0	0.0
12	16	175.0	25.0	0.0
12	17	200.0	25.0	0.0
12	18	0.0	50.0	0.0
12	19	25.0	50.0	0.0
12	20	50.0	50.0	0.0
12	21	75.0	50.0	0.0
12	22	100.0	50.0	0.0
12	23	125.0	50.0	0.0
12	24	150.0	50.0	0.0
12	25	175.0	50.0	0.0
12	26	200.0	50.0	0.0
12	27	0.0	75.0	0.0
12	28	25.0	75.0	0.0
12	29	50.0	75.0	0.0
12	30	75.0	75.0	0.0
12	31	100.0	75.0	0.0
12	32	125.0	75.0	0.0
12	33	150.0	75.0	0.0
12	34	175.0	75.0	0.0
12	35	200.0	75.0	0.0
12	36	0.0	100.0	0.0
12	37	25.0	100.0	0.0
12	38	50.0	100.0	0.0
12	39	75.0	100.0	0.0
12	40	100.0	100.0	0.0
12	41	125.0	100.0	0.0
12	42	150.0	100.0	0.0
12	43	175.0	100.0	0.0
12	44	200.0	100.0	0.0
12	45	0.0	125.0	0.0
12	46	25.0	125.0	0.0
12	47	50.0	125.0	0.0
12	48	75.0	125.0	0.0
12	49	100.0	125.0	0.0
12	50	125.0	125.0	0.0
12	51	150.0	125.0	0.0
12	52	175.0	125.0	0.0
12	53	200.0	125.0	0.0
13	0	0.0	0.0	0.0
13	1	25.0	0.0	0.0
13	2	50.0	0.0	0.0
13	3	75.0	0.0	0.0
13	4	100.0	0.0	0.0
13	5	125.0	0.0	0.0
13	6	150.0	0.0	0.0
13	7	175.0	0.0	0.0
13	8	200.0	0.0	0.0
13	9	0.0	25.0	0.0
13	10	25.0	25.0	0.0
13	11	50.0	25.0	0.0
13	12	75.0	25.0	0.0
13	13	100.0	25.0	0.0
13	14	125.0	25.0	0.0
13	15	150.0	25.0	0.0
13	16	175.0	25.0	0.0
13	17	200.0	25.0	0.0
13	18	0.0	50.0	0.0
13	19	25.0	50.0	0.0
13	20	50.0	50.0	0.0
13	21	75.0	50.0	0.0
13	22	100.0	50.0	0.0
13	23	125.0	50.0	0.0
13	24	150.0	50.0	0.0
13	25	175.0	50.0	0.0
13	26	200.0	50.0	0.0
13	27	0.0	75.0	0.0
13	28	25.0	75.0	0.0
13	29	50.0	75.0	0.0
13	30	75.0	75.0	0.0
13	31	100.0	75.0	0.0
13	32	125.0	75.0	0.0
13	33	150.0	75.0	0.0
13	34	175.0	75.0	0.0
13	35	200.0	75.0	0.0
13	36	0.0	100.0	0.0
13	37	25.0	100.0	0.0
13	38	50.0	100.0	0.0
13	39	75.0	100.0	0.0
13	40	100.0	100.0	0.0
13	41	125.0	100.0	0.0
13	42	150.0	100.0	0.0
13	43	175.0	100.0	0.0
13	44	200.0	100.0	0.0
13	45	0.0	125.0	0.0
13	46	25.0	125.0	0.0
13	47	50.0	125.0	0.0
13	48	75.0	125.0	0.0
13	49	100.0	125.0	0.0
13	50	125.0	125.0	0.0
13	51	150.0	125.0	0.0
13	52	175.0	125.0	0.0
13	53	200.0	125.0	0.0
14	0	0.0	0.0	0.0
14	1	25.0	0.0	0.0
14	2	50.0	0.0	0.0
14	3	75.0	0.0	0.0
14	4	100.0	0.0	0.0
14	5	125.0	0.0	0.0
14	6	150.0	0.0	0.0
14	7	175.0	0.0	0.0
14	8	200.0	0.0	0.0
14	9	0.0	25.0	0.0
14	10	25.0	25.0	0.0
14	11	50.0	25.0	0.0
14	12	75.0	25.0	0.0
14	13	100.0	25.0	0.0
14	14	125.0	25.0	0.0
14	15	150.0	25.0	0.0
14	16	175.0	25.0	0.0
14	17	200.0	25.0	0.0
14	18	0.0	50.0	0.0
14	19	25.0	50.0	0.0
14	20	50.0	50.0	0.0
14	21	75.0	50.0	0.0
14	22	100.0	50.0	0.0
14	23	125.0	50.0	0.0
14	24	150.0	50.0	0.0
14	25	175.0	50.0	0.0
14	26	200.0	50.0	0.0
14	27	0.0	75.0	0.0
14	28	25.0	75.0	0.0
14	29	50.0	75.0	0.0
14	30	75.0	75.0	0.0
14	31	100.0	75.0	0.0
14	32	125.0	75.0	0.0
14	33	150.0	75.0	0.0
14	34	175.0	75.0	0.0
14	35	200.0	75.0	0.0
14	36	0.0	100.0	0.0
14	37	25.0	100.0	0.0
14	38	50.0	100.0	0.0
14	39	75.0	100.0	0.0
14	40	100.0	100.0	0.0
14	41	125.0	100.0	0.0
14	42	150.0	100.0	0.0
14	43	175.0	100.0	0.0
14	44	200.0	100.0	0.0
14	45	0.0	125.0	0.0
14	46	25.0	125.0	0.0
14	47	50.0	125.0	0.0
14	48	75.0	125.0	0.0
14	49	100.0	125.0	0.0
14	50	125.0	125.0	0.0
14	51	150.0	125.0	0.0
14	52	175.0	125.0	0.0
14	53	200.0	125.0	0.0
15	0	0.0	0.0	0.0
15	1	25.0	0.0	0.0
15	2	50.0	0.0	0.0
15	3	75.0	0.0	0.0
15	4	100.0	0.0	0.0
15	5	125.0	0.0	0.0
15	6	150.0	0.0	0.0
15	7	175.0	0.0	0.0
15	8	200.0	0.0	0.0
15	9	0.0	25.0	0.0
15	10	25.0	25.0	0.0
15	11	50.0	25.0	0.0
15	12	75.0	25.0	0.0
15	13	100.0	25.0	0.0
15	14	125.0	25.0	0.0
15	15	150.0	25.0	0.0
15	16	175.0	25.0	0.0
15	17	200.0	25.0	0.0
15	18	0.0	50.0	0.0
15	19	25.0	50.0	0.0
15	20	50.0	50.0	0.0
15	21	75.0	50.0	0.0
15	22	100.0	50.0	0.0
15	23	125.0	50.0	0.0
15	24	150.0	50.0	0.0
15	25	175.0	50.0	0.0
15	26	200.0	50.0	0.0
15	27	0.0	75.0	0.0
15	28	25.0	75.0	0.0
15	29	50.0	75.0	0.0
15	30	75.0	75.0	0.0
15	31	100.0	75.0	0.0
15	32	125.0	75.0	0.0
15	33	150.0	75.0	0.0
15	34	175.0	75.0	0.0
15	35	200.0	75.0	0.0
15	36	0.0	100.0	0.0
15	37	25.0	100.0	0.0
15	38	50.0	100.0	0.0
15	39	75.0	100.0	0.0
15	40	100.0	100.0	0.0
15	41	125.0	100.0	0.0
15	42	150.0	100.0	0.0
15	43	175.0	100.0	0.0
15	44	200.0	100.0	0.0
15	45	0.0	125.0	0.0
15	46	25.0	125.0	0.0
15	47	50.0	125.0	0.0
15	48	75.0	125.0	0.0
15	49	100.0	125.0	0.0
15	50	125.0	125.0	0.0
15	51	150.0	125.0	0.0
15	52	175.0	125.0	0.0
15	53	200.0	125.0	0.0
16	0	0.0	0.0	0.0
16	1	25.0	0.0	0.0
16	2	50.0	0.0	0.0
16	3	75.0	0.0	0.0
16	4	100.0	0.0	0.0
16	5	125.0	0.0	0.0
16	6	150.0	0.0	0.0
16	7	175.0	0.0	0.0
16	8	200.0	0.0	0.0
16	9	0.0	25.0	0.0
16	10	25.0	25.0	0.0
16	11	50.0	25.0	0.0
16	12	75.0	25.0	0.0
16	13	100.0	25.0	0.0
16	14	125.0	25.0	0.0
16	15	150.0	25.0	0.0
16	16	175.0	25.0	0.0
16	17	200.0	25.0	0.0
16	18	0.0	50.0	0.0
16	19	25.0	50.0	0.0
16	20	50.0	50.0	0.0
16	21	75.0	50.0	0.0
16	22	100.0	50.0	0.0
16	23	125.0	50.0	0.0
16	24	150.0	50.0	0.0
16	25	175.0	50.0	0.0
16	26	200.0	50.0	0.0
16	27	0.0	75.0	0.0
16	28	25.0	75.0	0.0
16	29	50.0	75.0	0.0
16	30	75.0	75.0	0.0
16	31	100.0	75.0	0.0
16	32	125.0	75.0	0.0
16	33	150.0	75.0	0.0
16	34	175.0	75.0	0.0
16	35	200.0	75.0	0.0
16	36	0.0	100.0	0.0
16	37	25.0	100.0	0.0
16	38	50.0	100.0	0.0
16	39	75.0	100.0	0.0
16	40	100.0	100.0	0.0
16	41	125.0	100.0	0.0
16	42	150.0	100.0	0.0
16	43	175.0	100.0	0.0
16	44	200.0	100.0	0.0
16	45	0.0	125.0	0.0
16	46	25.0	125.0	0.0
16	47	50.0	125.0	0.0
16	48	75.0	125.0	0.0
16	49	100.0	125.0	0.0
16	50	125.0	125.0	0.0
16	51	150.0	125.0	0.0
16	52	175.0	125.0	0.0
16	53	200.0	125.0	0.0
17	0	0.0	0.0	0.0
17	1	25.0	0.0	0.0
17	2	50.0	0.0	0.0
17	3	75.0	0.0	0.0
17	4	100.0	0.0	0.0
17	5	125.0	0.0	0.0
17	6	150.0	0.0	0.0
17	7	175.0	0.0	0.0
17	8	200.0	0.0	0.0
17	9	0.0	25.0	0.0
17	10	25.0	25.0	0.0
17	11	50.0	25.0	0.0
17	12	75.0	25.0	0.0
17	13	100.0	25.0	0.0
17	14	125.0	25.0	0.0
17	15	150.0	25.0	0.0
17	16	175.0	25.0	0.0
17	17	200.0	25.0	0.0
17	18	0.0	50.0	0.0
17	19	25.0	50.0	0.0
17	20	50.0	50.0	0.0
17	21	75.0	50.0	0.0
17	22	100.0	50.0	0.0
17	23	125.0	50.0	0.0
17	24	150.0	50.0	0.0
17	25	175.0	50.0	0.0
17	26	200.0	50.0	0.0
17	27	0.0	75.0	0.0
17	28	25.0	75.0	0.0
17	29	50.0	75.0	0.0
17	30	75.0	75.0	0.0
17	31	100.0	75.0	0.0
17	32	125.0	75.0	0.0
17	33	150.0	75.0	0.0
17	34	175.0	75.0	0.0
17	35	200.0	75.0	0.0
17	36	0.0	100.0	0.0
17	37	25.0	100.0	0.0
17	38	50.0	100.0	0.0
17	39	75.0	100.0	0.0
17	40	100.0	100.0	0.0
17	41	125.0	100.0	0.0
17	42	150.0	100.0	0.0
17	43	175.0	100.0	0.0
17	44	200.0	100.0	0.0
17	45	0.0	125.0	0.0
17	46	25.0	125.0	0.0
17	47	50.0	125.0	0.0
17	48	75.0	125.0	0.0
17	49	100.0	125.0	0.0
17	50	125.0	125.0	0.0
17	51	150.0	125.0	0.0
17	52	175.0	125.0	0.0
17	53	200.0	125.0	0.0
18	0	0.0	0.0	0.0
18	1	25.0	0.0	0.0
18	2	50.0	0.0	0.0
18	3	75.0	0.0	0.0
18	4	100.0	0.0	0.0
18	5	125.0	0.0	0.0
18	6	150.0	0.0	0.0
18	7	175.0	0.0	0.0
18	8	200.0	0.0	0.0
18	9	0.0	25.0	0.0
18	10	25.0	25.0	0.0
18	11	50.0	25.0	0.0
18	12	75.0	25.0	0.0
18	13	100.0	25.0	0.0
18	14	125.0	25.0	0.0
18	15	150.0	25.0	0.0
18	16	175.0	25.0	0.0
18	17	200.0	25.0	0.0
18	18	0.0	50.0	0.0
18	19	25.0	50.0	0.0
18	20	50.0	50.0	0.0
18	21	75.0	50.0	0.0
18	22	100.0	50.0	0.0
18	23	125.0	50.0	0.0
18	24	150.0	50.0	0.0
18	25	175.0	50.0	0.0
18	26	200.0	50.0	0.0
18	27	0.0	75.0	0.0
18	28	25.0	75.0	0.0
18	29	50.0	75.0	0.0
18	30	75.0	75.0	0.0
18	31	100.0	75.0	0.0
18	32	125.0	75.0	0.0
18	33	150.0	75.0	0.0
18	34	175.0	75.0	0.0
18	35	200.0	75.0	0.0
18	36	0.0	100.0	0.0
18	37	25.0	100.0	0.0
18	38	50.0	100.0	0.0
18	39	75.0	100.0	0.0
18	40	100.0	100.0	0.0
18	41	125.0	100.0	0.0
18	42	150.0	100.0	0.0
18	43	175.0	100.0	0.0
18	44	200.0	100.0	0.0
18	45	0.0	125.0	0.0
18	46	25.0	125.0	0.0
18	47	50.0	125.0	0.0
18	48	75.0	125.0	0.0
18	49	100.0	125.0	0.0
18	50	125.0	125.0	0.0
18	51	150.0	125.0	0.0
18	52	175.0	125.0	0.0
18	53	200.0	125.0	0.0
19	0	0.0	0.0	0.0
19	1	25.0	0.0	0.0
19	2	50.0	0.0	0.0
19	3	75.0	0.0	0.0
19	4	100.0	0.0	0.0
19	5	125.0	0.0	0.0
19	6	150.0	0.0	0.0
19	7	175.0	0.0	0.0
19	8	200.0	0.0	0.0
19	9	0.0	25.0	0.0
19	10	25.0	25.0	0.0
19	11	50.0	25.0	0.0
19	12	75.0	25.0	0.0
19	13	100.0	25.0	0.0
19	14	125.0	25.0	0.0
19	15	150.0	25.0	0.0
19	16	175.0	25.0	0.0
19	17	200.0	25.0	0.0
19	18	0.0	50.0	0.0
19	19	25.0	50.0	0.0
19	20	50.0	50.0	0.0
19	21	75.0	50.0	0.0
19	22	100.0	50.0	0.0
19	23	125.0	50.0	0.0
19	24	150.0	50.0	0.0
19	25	175.0	50.0	0.0
19	26	200.0	50.0	0.0
19	27	0.0	75.0	0.0
19	28	25.0	75.0	0.0
19	29	50.0	75.0	0.0
19	30	75.0	75.0	0.0
19	31	100.0	75.0	0.0
19	32	125.0	75.0	0.0
19	33	150.0	75.0	0.0
19	34	175.0	75.0	0.0
19	35	200.0	75.0	0.0
19	36	0.0	100.0	0.0
19	37	25.0	100.0	0.0
19	38	50.0	100.0	0.0
19	39	75.0	100.0	0.0
19	40	100.0	100.0	0.0
19	41	125.0	100.0	0.0
19	42	150.0	100.0	0.0
19	43	175.0	100.0	0.0
19	44	200.0	100.0	0.0
19	45	0.0	125.0	0.0
19	46	25.0	125.0	0.0
19	47	50.0	125.0	0.0
19	48	75.0	125.0	0.0
19	49	100.0	125.0	0.0
19	50	125.0	125.0	0.0
19	51	150.0	125.0	0.0
19	52	175.0	125.0	0.0
19	53	200.0	125.0	0.0
20	0	0.0	0.0	0.0
20	1	25.0	0.0	0.0
20	2	50.0	0.0	0.0
20	3	75.0	0.0	0.0
20	4	100.0	0.0	0.0
20	5	125.0	0.0	0.0
20	6	150.0	0.0	0.0
20	7	175.0	0.0	0.0
20	8	200.0	0.0	0.0
20	9	0.0	25.0	0.0
20	10	25.0	25.0	0.0
20	11	50.0	25.0	0.0
20	12	75.0	25.0	0.0
20	13	100.0	25.0	0.0
20	14	125.0	25.0	0.0
20	15	150.0	25.0	0.0
20	16	175.0	25.0	0.0
20	17	200.0	25.0	0.0
20	18	0.0	50.0	0.0
20	19	25.0	50.0	0.0
20	20	50.0	50.0	0.0
20	21	75.0	50.0	0.0
20	22	100.0	50.0	0.0
20	23	125.0	50.0	0.0
20	24	150.0	50.0	0.0
20	25	175.0	50.0	0.0
20	26	200.0	50.0	0.0
20	27	0.0	75.0	0.0
20	28	25.0	75.0	0.0
20	29	50.0	75.0	0.0
20	30	75.0	75.0	0.0
20	31	100.0	75.0	0.0
20	32	125.0	75.0	0.0
20	33	150.0	75.0	0.0
20	34	175.0	75.0	0.0
20	35	200.0	75.0	0.0
20	36	0.0	100.0	0.0
20	37	25.0	100.0	0.0
20	38	50.0	100.0	0.0
20	39	75.0	100.0	0.0
20	40	100.0	100.0	0.0
20	41	125.0	100.0	0.0
20	42	150.0	100.0	0.0
20	43	175.0	100.0	0.0
20	44	200.0	100.0	0.0
20	45	0.0	125.0	0.0
20	46	25.0	125.0	0.0
20	47	50.0	125.0	0.0
20	48	75.0	125.0	0.0
20	49	100.0	125.0	0.0
20	50	125.0	125.0	0.0
20	51	150.0	125.0	0.0
20	52	175.0	125.0	0.0
20	53	200.0	125.0	0.0
21	0	0.0	0.0	0.0
21	1	25.0	0.0	0.0
21	2	50.0	0.0	0.0
21	3	75.0	0.0	0.0
21	4	100.0	0.0	0.0
21	5	125.0	0.0	0.0
21	6	150.0	0.0	0.0
21	7	175.0	0.0	0.0
21	8	200.0	0.0	0.0
21	9	0.0	25.0	0.0
21	10	25.0	25.0	0.0
21	11	50.0	25.0	0.0
21	12	75.0	25.0	0.0
21	13	100.0	25.0	0.0
21	14	125.0	25.0	0.0
21	15	150.0	25.0	0.0
21	16	175.0	25.0	0.0
21	17	200.0	25.0	0.0
21	18	0.0	50.0	0.0
21	19	25.0	50.0	0.0
21	20	50.0	50.0	0.0
21	21	75.0	50.0	0.0
21	22	100.0	50.0	0.0
21	23	125.0	50.0	0.0
21	24	150.0	50.0	0.0
21	25	175.0	50.0	0.0
21	26	200.0	50.0	0.0
21	27	0.0	75.0	0.0
21	28	25.0	75.0	0.0
21	29	50.0	75.0	0.0
21	30	75.0	75.0	0.0
21	31	100.0	75.0	0.0
21	32	125.0	75.0	0.0
21	33	150.0	75.0	0.0
21	34	175.0	75.0	0.0
21	35	200.0	75.0	0.0
21	36	0.0	100.0	0.0
21	37	25.0	100.0	0.0
21	38	50.0	100.0	0.0
21	39	75.0	100.0	0.0
21	40	100.0	100.0	0.0
21	41	125.0	100.0	0.0
21	42	150.0	100.0	0.0
21	43	175.0	100.0	0.0
21	44	200.0	100.0	0.0
21	45	0.0	125.0	0.0
21	46	25.0	125.0	0.0
21	47	50.0	125.0	0.0
21	48	75.0	125.0	0.0
21	49	100.0	125.0	0.0
21	50	125.0	125.0	0.0
21	51	150.0	125.0	0.0
21	52	175.0	125.0	0.0
21	53	200.0	125.0	0.0
22	0	0.0	0.0	0.0
22	1	25.0	0.0	0.0
22	2	50.0	0.0	0.0
22	3	75.0	0.0	0.0
22	4	100.0	0.0	0.0
22	5	125.0	0.0	0.0
22	6	150.0	0.0	0.0
22	7	175.0	0.0	0.0
22	8	200.0	0.0	0.0
22	9	0.0	25.0	0.0
22	10	25.0	25.0	0.0
22	11	50.0	25.0	0.0
22	12	75.0	25.0	0.0
22	13	100.0	25.0	0.0
22	14	125.0	25.0	0.0
22	15	150.0	25.0	0.0
22	16	175.0	25.0	0.0
22	17	200.0	25.0	0.0
22	18	0.0	50.0	0.0
22	19	25.0	50.0	0.0
22	20	50.0	50.0	0.0
22	21	75.0	50.0	0.0
22	22	100.0	50.0	0.0
22	23	125.0	50.0	0.0
22	24	150.0	50.0	0.0
22	25	175.0	50.0	0.0
22	26	200.0	50.0	0.0
22	27	0.0	75.0	0.0
22	28	25.0	75.0	0.0
22	29	50.0	75.0	0.0
22	30	75.0	75.0	0.0
22	31	100.0	75.0	0.0
22	32	125.0	75.0	0.0
22	33	150.0	75.0	0.0
22	34	175.0	75.0	0.0
22	35	200.0	75.0	0.0
22	36	0.0	100.0	0.0
22	37	25.0	100.0	0.0
22	38	50.0	100.0	0.0
22	39	75.0	100.0	0.0
22	40	100.0	100.0	0.0
22	41	125.0	100.0	0.0
22	42	150.0	100.0	0.0
22	43	175.0	100.0	0.0
22	44	200.0	100.0	0.0
22	45	0.0	125.0	0.0
22	46	25.0	125.0	0.0
22	47	50.0	125.0	0.0
22	48	75.0	125.0	0.0
22	49	100.0	125.0	0.0
22	50	125.0	125.0	0.0
22	51	150.0	125.0	0.0
22	52	175.0	125.0	0.0
22	53	200.0	125.0	0.0
23	0	0.0	0.0	0.0
23	1	25.0	0.0	0.0
23	2	50.0	0.0	0.0
23	3	75.0	0.0	0.0
23	4	100.0	0.0	0.0
23	5	125.0	0.0	0.0
23	6	150.0	0.0	0.0
23	7	175.0	0.0	0.0
23	8	200.0	0.0	0.0
23	9	0.0	25.0	0.0
23	10	25.0	25.0	0.0
23	11	50.0	25.0	0.0
23	12	75.0	25.0	0.0
23	13	100.0	25.0	0.0
23	14	125.0	25.0	0.0
23	15	150.0	25.0	0.0
23	16	175.0	25.0	0.0
23	17	200.0	25.0	0.0
23	18	0.0	50.0	0.0
23	19	25.0	50.0	0.0
23	20	50.0	50.0	0.0
23	21	75.0	50.0	0.0
23	22	100.0	50.0	0.0
23	23	125.0	50.0	0.0
23	24	150.0	50.0	0.0
23	25	175.0	50.0	0.0
23	26	200.0	50.0	0.0
23	27	0.0	75.0	0.0
23	28	25.0	75.0	0.0
23	29	50.0	75.0	0.0
23	30	75.0	75.0	0.0
23	31	100.0	75.0	0.0
23	32	125.0	75.0	0.0
23	33	150.0	75.0	0.0
23	34	175.0	75.0	0.0
23	35	200.0	75.0	0.0
23	36	0.0	100.0	0.0
23	37	25.0	100.0	0.0
23	38	50.0	100.0	0.0
23	39	75.0	100.0	0.0
23	40	100.0	100.0	0.0
23	41	125.0	100.0	0.0
23	42	150.0	100.0	0.0
23	43	175.0	100.0	0.0
23	44	200.0	100.0	0.0
23	45	0.0	125.0	0.0
23	46	25.0	125.0	0.0
23	47	50.0	125.0	0.0
23	48	75.0	125.0	0.0
23	49	100.0	125.0	0.0
23	50	125.0	125.0	0.0
23	51	150.0	125.0	0.0
23	52	175.0	125.0	0.0
23	53	200.0	125.0	0.0
24	0	0.0	0.0	0.0
24	1	25.0	0.0	0.0
24	2	50.0	0.0	0.0
24	3	75.0	0.0	0.0
24	4	100.0	0.0	0.0
24	5	125.0	0.0	0.0
24	6	150.0	0.0	0.0
24	7	175.0	0.0	0.0
24	8	200.0	0.0	0.0
24	9	0.0	25.0	0.0
24	10	25.0	25.0	0.0
24	11	50.0	25.0	0.0
24	12	75.0	25.0	0.0
24	13	100.0	25.0	0.0
24	14	125.0	25.0	0.0
24	15	150.0	25.0	0.0
24	16	175.0	25.0	0.0
24	17	200.0	25.0	0.0
24	18	0.0	50.0	0.0
24	19	25.0	50.0	0.0
24	20	50.0	50.0	0.0
24	21	75.0	50.0	0.0
24	22	100.0	50.0	0.0
24	23	125.0	50.0	0.0
24	24	150.0	50.0	0.0
24	25	175.0	50.0	0.0
24	26	200.0	50.0	0.0
24	27	0.0	75.0	0.0
24	28	25.0	75.0	0.0
24	29	50.0	75.0	0.0
24	30	75.0	75.0	0.0
24	31	100.0	75.0	0.0
24	32	125.0	75.0	0.0
24	33	150.0	75.0	0.0
24	34	175.0	75.0	0.0
24	35	200.0	75.0	0.0
24	36	0.0	100.0	0.0
24	37	25.0	100.0	0.0
24	38	50.0	100.0	0.0
24	39	75.0	100.0	0.0
24	40	100.0	100.0	0.0
24	41	125.0	100.0	0.0
24	42	150.0	100.0	0.0
24	43	175.0	100.0	0.0
24	44	200.0	100.0	0.0
24	45	0.0	125.0	0.0
24	46	25.0	125.0	0.0
24	47	50.0	125.0	0.0
24	48	75.0	125.0	0.0
24	49	100.0	125.0	0.0
24	50	125.0	125.0	0.0
24	51	150.0	125.0	0.0
24	52	175.0	125.0	0.0
24	53	200.0	125.0	0.0
25	0	0.0	0.0	0.0
25	1	25.0	0.0	0.0
25	2	50.0	0.0	0.0
25	3	75.0	0.0	0.0
25	4	100.0	0.0	0.0
25	5	125.0	0.0	0.0
25	6	150.0	0.0	0.0
25	7	175.0	0.0	0.0
25	8	200.0	0.0	0.0
25	9	0.0	25.0	0.0
25	10	25.0	25.0	0.0
25	11	50.0	25.0	0.0
25	12	75.0	25.0	0.0
25	13	100.0	25.0	0.0
25	14	125.0	25.0	0.0
25	15	150.0	25.0	0.0
25	16	175.0	25.0	0.0
25	17	200.0	25.0	0.0
25	18	0.0	50.0	0.0
25	19	25.0	50.0	0.0
25	20	50.0	50.0	0.0
25	21	75.0	50.0	0.0
25	22	100.0	50.0	0.0
25	23	125.0	50.0	0.0
25	24	150.0	50.0	0.0
25	25	175.0	50.0	0.0
25	26	200.0	50.0	0.0
25	27	0.0	75.0	0.0
25	28	25.0	75.0	0.0
25	29	50.0	75.0	0.0
25	30	75.0	75.0	0.0
25	31	100.0	75.0	0.0
25	32	125.0	75.0	0.0
25	33	150.0	75.0	0.0
25	34	175.0	75.0	0.0
25	35	200.0	75.0	0.0
25	36	0.0	100.0	0.0
25	37	25.0	100.0	0.0
25	38	50.0	100.0	0.0
25	39	75.0	100.0	0.0
25	40	100.0	100.0	0.0
25	41	125.0	100.0	0.0
25	42	150.0	100.0	0.0
25	43	175.0	100.0	0.0
25	44	200.0	100.0	0.0
25	45	0.0	125.0	0.0
25	46	25.0	125.0	0.0
25	47	50.0	125.0	0.0
25	48	75.0	125.0	0.0
25	49	100.0	125.0	0.0
25	50	125.0	125.0	0.0
25	51	150.0	125.0	0.0
25	52	175.0	125.0	0.0
25	53	200.0	125.0	0.0
26	0	0.0	0.0	0.0
26	1	25.0	0.0	0.0
26	2	50.0	0.0	0.0
26	3	75.0	0.0	0.0
26	4	100.0	0.0	0.0
26	5	125.0	0.0	0.0
26	6	150.0	0.0	0.0
26	7	175.0	0.0	0.0
26	8	200.0	0.0	0.0
26	9	0.0	25.0	0.0
26	10	25.0	25.0	0.0
26	11	50.0	25.0	0.0
26	12	75.0	25.0	0.0
26	13	100.0	25.0	0.0
26	14	125.0	25.0	0.0
26	15	150.0	25.0	0.0
26	16	175.0	25.0	0.0
26	17	200.0	25.0	0.0
26	18	0.0	50.0	0.0
26	19	25.0	50.0	0.0
26	20	50.0	50.0	0.0
26	21	75.0	50.0	0.0
26	22	100.0	50.0	0.0
26	23	125.0	50.0	0.0
26	24	150.0	50.0	0.0
26	25	175.0	50.0	0.0
26	26	200.0	50.0	0.0
26	27	0.0	75.0	0.0
26	28	25.0	75.0	0.0
26	29	50.0	75.0	0.0
26	30	75.0	75.0	0.0
26	31	100.0	75.0	0.0
26	32	125.0	75.0	0.0
26	33	150.0	75.0	0.0
26	34	175.0	75.0	0.0
26	35	200.0	75.0	0.0
26	36	0.0	100.0	0.0
26	37	25.0	100.0	0.0
26	38	50.0	100.0	0.0
26	39	75.0	100.0	0.0
26	40	100.0	100.0	0.0
26	41	125.0	100.0	0.0
26	42	150.0	100.0	0.0
26	43	175.0	100.0	0.0
26	44	200.0	100.0	0.0
26	45	0.0	125.0	0.0
26	46	25.0	125.0	0.0
26	47	50.0	125.0	0.0
26	48	75.0	125.0	0.0
26	49	100.0	125.0	0.0
26	50	125.0	125.0	0.0
26	51	150.0	125.0	0.0
26	52	175.0	125.0	0.0
26	53	200.0	125.0	0.0
27	0	0.0	0.0	0.0
27	1	25.0	0.0	0.0
27	2	50.0	0.0	0.0
27	3	75.0	0.0	0.0
27	4	100.0	0.0	0.0
27	5	125.0	0.0	0.0
27	6	150.0	0.0	0.0
27	7	175.0	0.0	0.0
27	8	200.0	0.0	0.0
27	9	0.0	25.0	0.0
27	10	25.0	25.0	0.0
27	11	50.0	25.0	0.0
27	12	75.0	25.0	0.0
27	13	100.0	25.0	0.0
27	14	125.0	25.0	0.0
27	15	150.0	25.0	0.0
27	16	175.0	25.0	0.0
27	17	200.0	25.0	0.0
27	18	0.0	50.0	0.0
27	19	25.0	50.0	0.0
27	20	50.0	50.0	0.0
27	21	75.0	50.0	0.0
27	22	100.0	50.0	0.0
27	23	125.0	50.0	0.0
27	24	150.0	50.0	0.0
27	25	175.0	50.0	0.0
27	26	200.0	50.0	0.0
27	27	0.0	75.0	0.0
27	28	25.0	75.0	0.0
27	29	50.0	75.0	0.0
27	30	75.0	75.0	0.0
27	31	100.0	75.0	0.0
27	32	125.0	75.0	0.0
27	33	150.0	75.0	0.0
27	34	175.0	75.0	0.0
27	35	200.0	75.0	0.0
27	36	0.0	100.0	0.0
27	37	25.0	100.0	0.0
27	38	50.0	100.0	0.0
27	39	75.0	100.0	0.0
27	40	100.0	100.0	0.0
27	41	125.0	100.0	0.0
27	42	150.0	100.0	0.0
27	43	175.0	100.0	0.0
27	44	200.0	100.0	0.0
27	45	0.0	125.0	0.0
27	46	25.0	125.0	0.0
27	47	50.0	125.0	0.0
27	48	75.0	125.0	0.0
27	49	100.0	125.0	0.0
27	50	125.0	125.0	0.0
27	51	150.0	125.0	0.0
27	52	175.0	125.0	0.0
27	53	200.0	125.0	0.0
28	0	0.0	0.0	0.0
28	1	25.0	0.0	0.0
28	2	50.0	0.0	0.0
28	3	75.0	0.0	0.0
28	4	100.0	0.0	0.0
28	5	125.0	0.0	0.0
28	6	150.0	0.0	0.0
28	7	175.0	0.0	0.0
28	8	200.0	0.0	0.0
28	9	0.0	25.0	0.0
28	10	25.0	25.0	0.0
28	11	50.0	25.0	0.0
28	12	75.0	25.0	0.0
28	13	100.0	25.0	0.0
28	14	125.0	25.0	0.0
28	15	150.0	25.0	0.0
28	16	175.0	25.0	0.0
28	17	200.0	25.0	0.0
28	18	0.0	50.0	0.0
28	19	25.0	50.0	0.0
28	20	50.0	50.0	0.0
28	21	75.0	50.0	0.0
28	22	100.0	50.0	0.0
28	23	125.0	50.0	0.0
28	24	150.0	50.0	0.0
28	25	175.0	50.0	0.0
28	26	200.0	50.0	0.0
28	27	0.0	75.0	0.0
28	28	25.0	75.0	0.0
28	29	50.0	75.0	0.0
28	30	75.0	75.0	0.0
28	31	100.0	75.0	0.0
28	32	125.0	75.0	0.0
28	33	150.0	75.0	0.0
28	34	175.0	75.0	0.0
28	35	200.0	75.0	0.0
28	36	0.0	100.0	0.0
28	37	25.0	100.0	0.0
28	38	50.0	100.0	0.0
28	39	75.0	100.0	0.0
28	40	100.0	100.0	0.0
28	41	125.0	100.0	0.0
28	42	150.0	100.0	0.0
28	43	175.0	100.0	0.0
28	44	200.0	100.0	0.0
28	45	0.0	125.0	0.0
28	46	25.0	125.0	0.0
28	47	50.0	125.0	0.0
28	48	75.0	125.0	0.0
28	49	100.0	125.0	0.0
28	50	125.0	125.0	0.0
28	51	150.0	125.0	0.0
28	52	175.0	125.0	0.0
28	53	200.0	125.0	0.0
29	0	0.0	0.0	0.0
29	1	25.0	0.0	0.0
29	2	50.0	0.0	0.0
29	3	75.0	0.0	0.0
29	4	100.0	0.0	0.0
29	5	125.0	0.0	0.0
29	6	150.0	0.0	0.0
29	7	175.0	0.0	0.0
29	8	200.0	0.0	0.0
29	9	0.0	25.0	0.0
29	10	25.0	25.0	0.0
29	11	50.0	25.0	0.0
29	12	75.0	25.0	0.0
29	13	100.0	25.0	0.0
29	14	125.0	25.0	0.0
29	15	150.0	25.0	0.0
29	16	175.0	25.0	0.0
29	17	200.0	25.0	0.0
29	18	0.0	50.0	0.0
29	19	25.0	50.0	0.0
29	20	50.0	50.0	0.0
29	21	75.0	50.0	0.0
29	22	100.0	50.0	0.0
29	23	125.0	50.0	0.0
29	24	150.0	50.0	0.0
29	25	175.0	50.0	0.0
29	26	200.0	50.0	0.0
29	27	0.0	75.0	0.0
29	28	25.0	75.0	0.0
29	29	50.0	75.0	0.0
29	30	75.0	75.0	0.0
29	31	100.0	75.0	0.0
29	32	125.0	75.0	0.0
29	33	150.0	75.0	0.0
29	34	175.0	75.0	0.0
29	35	200.0	75.0	0.0
29	36	0.0	100.0	0.0
29	37	25.0	100.0	0.0
29	38	50.0	100.0	0.0
29	39	75.0	100.0	0.0
29	40	100.0	100.0	0.0
29	41	125.0	100.0	0.0
29	42	150.0	100.0	0.0
29	43	175.0	100.0	0.0
29	44	200.0	100.0	0.0
29	45	0.0	125.0	0.0
29	46	25.0	125.0	0.0
29	47	50.0	125.0	0.0
29	48	75.0	125.0	0.0
29	49	100.0	125.0	0.0
29	50	125.0	125.0	0.0
29	51	150.0	125.0	0.0
29	52	175.0	125.0	0.0
29	53	200.0	125.0	0.0
30	0	0.0	0.0	0.0
30	1	25.0	0.0	0.0
30	2	50.0	0.0	0.0
30	3	75.0	0.0	0.0
30	4	100.0	0.0	0.0
30	5	125.0	0.0	0.0
30	6	150.0	0.0	0.0
30	7	175.0	0.0	0.0
30	8	200.0	0.0	0.0
30	9	0.0	25.0	0.0
30	10	25.0	25.0	0.0
30	11	50.0	25.0	0.0
30	12	75.0	25.0	0.0
30	13	100.0	25.0	0.0
30	14	125.0	25.0	0.0
30	15	150.0	25.0	0.0
30	16	175.0	25.0	0.0
30	17	200.0	25.0	0.0
30	18	0.0	50.0	0.0
30	19	25.0	50.0	0.0
30	20	50.0	50.0	0.0
30	21	75.0	50.0	0.0
30	22	100.0	50.0	0.0
30	23	125.0	50.0	0.0
30	24	150.0	50.0	0.0
30	25	175.0	50.0	0.0
30	26	200.0	50.0	0.0
30	27	0.0	75.0	0.0
30	28	25.0	75.0	0.0
30	29	50.0	75.0	0.0
30	30	75.0	75.0	0.0
30	31	100.0	75.0	0.0
30	32	125.0	75.0	0.0
30	33	150.0	75.0	0.0
30	34	175.0	75.0	0.0
30	35	200.0	75.0	0.0
30	36	0.0	100.0	0.0
30	37	25.0	100.0	0.0
30	38	50.0	100.0	0.0
30	39	75.0	100.0	0.0
30	40	100.0	100.0	0.0
30	41	125.0	100.0	0.0
30	42	150.0	100.0	0.0
30	43	175.0	100.0	0.0
30	44	200.0	100.0	0.0
30	45	0.0	125.0	0.0
30	46	25.0	125.0	0.0
30	47	50.0	125.0	0.0
30	48	75.0	125.0	0.0
30	49	100.0	125.0	0.0
30	50	125.0	125.0	0.0
30	51	150.0	125.0	0.0
30	52	175.0	125.0	0.0
30	53	200.0	125.0	0.0
31	0	0.0	0.0	0.0
31	1	25.0	0.0	0.0
31	2	50.0	0.0	0.0
31	3	75.0	0.0	0.0
31	4	100.0	0.0	0.0
31	5	125.0	0.0	0.0
31	6	150.0	0.0	0.0
31	7	175.0	0.0	0.0
31	8	200.0	0.0	0.0
31	9	0.0	25.0	0.0
31	10	25.0	25.0	0.0
31	11	50.0	25.0	0.0
31	12	75.0	25.0	0.0
31	13	100.0	25.0	0.0
31	14	125.0	25.0	0.0
31	15	150.0	25.0	0.0
31	16	175.0	25.0	0.0
31	17	200.0	25.0	0.0
31	18	0.0	50.0	0.0
31	19	25.0	50.0	0.0
31	20	50.0	50.0	0.0
31	21	75.0	50.0	0.0
31	22	100.0	50.0	0.0
31	23	125.0	50.0	0.0
31	24	150.0	50.0	0.0
31	25	175.0	50.0	0.0
31	26	200.0	50.0	0.0
31	27	0.0	75.0	0.0
31	28	25.0	75.0	0.0
31	29	50.0	75.0	0.0
31	30	75.0	75.0	0.0
31	31	100.0	75.0	0.0
31	32	125.0	75.0	0.0
31	33	150.0	75.0	0.0
31	34	175.0	75.0	0.0
31	35	200.0	75.0	0.0
31	36	0.0	100.0	0.0
31	37	25.0	100.0	0.0
31	38	50.0	100.0	0.0
31	39	75.0	100.0	0.0
31	40	100.0	100.0	0.0
31	41	125.0	100.0	0.0
31	42	150.0	100.0	0.0
31	43	175.0	100.0	0.0
31	44	200.0	100.0	0.0
31	45	0.0	125.0	0.0
31	46	25.0	125.0	0.0
31	47	50.0	125.0	0.0
31	48	75.0	125.0	0.0
31	49	100.0	125.0	0.0
31	50	125.0	125.0	0.0
31	51	150.0	125.0	0.0
31	52	175.0	125.0	0.0
31	53	200.0	125.0	0.0
32	0	0.0	0.0	0.0
32	1	25.0	0.0	0.0
32	2	50.0	0.0	0.0
32	3	75.0	0.0	0.0
32	4	100.0	0.0	0.0
32	5	125.0	0.0	0.0
32	6	150.0	0.0	0.0
32	7	175.0	0.0	0.0
32	8	200.0	0.0	0.0
32	9	0.0	25.0	0.0
32	10	25.0	25.0	0.0
32	11	50.0	25.0	0.0
32	12	75.0	25.0	0.0
32	13	100.0	25.0	0.0
32	14	125.0	25.0	0.0
32	15	150.0	25.0	0.0
32	16	175.0	25.0	0.0
32	17	200.0	25.0	0.0
32	18	0.0	50.0	0.0
32	19	25.0	50.0	0.0
32	20	50.0	50.0	0.0
32	21	75.0	50.0	0.0
32	22	100.0	50.0	0.0
32	23	125.0	50.0	0.0
32	24	150.0	50.0	0.0
32	25	175.0	50.0	0.0
32	26	200.0	50.0	0.0
32	27	0.0	75.0	0.0
32	28	25.0	75.0	0.0
32	29	50.0	75.0	0.0
32	30	75.0	75.0	0.0
32	31	100.0	75.0	0.0
32	32	125.0	75.0	0.0
32	33	150.0	75.0	0.0
32	34	175.0	75.0	0.0
32	35	200.0	75.0	0.0
32	36	0.0	100.0	0.0
32	37	25.0	100.0	0.0
32	38	50.0	100.0	0.0
32	39	75.0	100.0	0.0
32	40	100.0	100.0	0.0
32	41	125.0	100.0	0.0
32	42	150.0	100.0	0.0
32	43	175.0	100.0	0.0
32	44	200.0	100.0	0.0
32	45	0.0	125.0	0.0
32	46	25.0	125.0	0.0
32	47	50.0	125.0	0.0
32	48	75.0	125.0	0.0
32	49	100.0	125.0	0.0
32	50	125.0	125.0	0.0
32	51	150.0	125.0	0.0
32	52	175.0	125.0	0.0
32	53	200.0	125.0	0.0
33	0	0.0	0.0	0.0
33	1	25.0	0.0	0.0
33	2	50.0	0.0	0.0
33	3	75.0	0.0	0.0
33	4	100.0	0.0	0.0
33	5	125.0	0.0	0.0
33	6	150.0	0.0	0.0
33	7	175.0	0.0	0.0
33	8	200.0	0.0	0.0
33	9	0.0	25.0	0.0
33	10	25.0	25.0	0.0
33	11	50.0	25.0	0.0
33	12	75.0	25.0	0.0
33	13	100.0	25.0	0.0
33	14	125.0	25.0	0.0
33	15	150.0	25.0	0.0
33	16	175.0	25.0	0.0
33	17	200.0	25.0	0.0
33	18	0.0	50.0	0.0
33	19	25.0	50.0	0.0
33	20	50.0	50.0	0.0
33	21	75.0	50.0	0.0
33	22	100.0	50.0	0.0
33	23	125.0	50.0	0.0
33	24	150.0	50.0	0.0
33	25	175.0	50.0	0.0
33	26	200.0	50.0	0.0
33	27	0.0	75.0	0.0
33	28	25.0	75.0	0.0
33	29	50.0	75.0	0.0
33	30	75.0	75.0	0.0
33	31	100.0	75.0	0.0
33	32	125.0	75.0	0.0
33	33	150.0	75.0	0.0
33	34	175.0	75.0	0.0
33	35	200.0	75.0	0.0
33	36	0.0	100.0	0.0
33	37	25.0	100.0	0.0
33	38	50.0	100.0	0.0
33	39	75.0	100.0	0.0
33	40	100.0	100.0	0.0
33	41	125.0	100.0	0.0
33	42	150.0	100.0	0.0
33	43	175.0	100.0	0.0
33	44	200.0	100.0	0.0
33	45	0.0	125.0	0.0
33	46	25.0	125.0	0.0
33	47	50.0	125.0	0.0
33	48	75.0	125.0	0.0
33	49	100.0	125.0	0.0
33	50	125.0	125.0	0.0
33	51	150.0	125.0	0.0
33	52	175.0	125.0	0.0
33	53	200.0	125.0	0.0
34	0	0.0	0.0	0.0
34	1	25.0	0.0	0.0
34	2	50.0	0.0	0.0
34	3	75.0	0.0	0.0
34	4	100.0	0.0	0.0
34	5	125.0	0.0	0.0
34	6	150.0	0.0	0.0
34	7	175.0	0.0	0.0
34	8	200.0	0.0	0.0
34	9	0.0	25.0	0.0
34	10	25.0	25.0	0.0
34	11	50.0	25.0	0.0
34	12	75.0	25.0	0.0
34	13	100.0	25.0	0.0
34	14	125.0	25.0	0.0
34	15	150.0	25.0	0.0
34	16	175.0	25.0	0.0
34	17	200.0	25.0	0.0
34	18	0.0	50.0	0.0
34	19	25.0	50.0	0.0
34	20	50.0	50.0	0.0
34	21	75.0	50.0	0.0
34	22	100.0	50.0	0.0
34	23	125.0	50.0	0.0
34	24	150.0	50.0	0.0
34	25	175.0	50.0	0.0
34	26	200.0	50.0	0.0
34	27	0.0	75.0	0.0
34	28	25.0	75.0	0.0
34	29	50.0	75.0	0.0
34	30	75.0	75.0	0.0
34	31	100.0	75.0	0.0
34	32	125.0	75.0	0.0
34	33	150.0	75.0	0.0
34	34	175.0	75.0	0.0
34	35	200.0	75.0	0.0
34	36	0.0	100.0	0.0
34	37	25.0	100.0	0.0
34	38	50.0	100.0	0.0
34	39	75.0	100.0	0.0
34	40	100.0	100.0	0.0
34	41	125.0	100.0	0.0
34	42	150.0	100.0	0.0
34	43	175.0	100.0	0.0
34	44	200.0	100.0	0.0
34	45	0.0	125.0	0.0
34	46	25.0	125.0	0.0
34	47	50.0	125.0	0.0
34	48	75.0	125.0	0.0
34	49	100.0	125.0	0.0
34	50	125.0	125.0	0.0
34	51	150.0	125.0	0.0
34	52	175.0	125.0	0.0
34	53	200.0	125.0	0.0
35	0	0.0	0.0	0.0
35	1	25.0	0.0	0.0
35	2	50.0	0.0	0.0
35	3	75.0	0.0	0.0
35	4	100.0	0.0	0.0
35	5	125.0	0.0	0.0
35	6	150.0	0.0	0.0
35	7	175.0	0.0	0.0
35	8	200.0	0.0	0.0
35	9	0.0	25.0	0.0
35	10	25.0	25.0	0.0
35	11	50.0	25.0	0.0
35	12	75.0	25.0	0.0
35	13	100.0	25.0	0.0
35	14	125.0	25.0	0.0
35	15	150.0	25.0	0.0
35	16	175.0	25.0	0.0
35	17	200.0	25.0	0.0
35	18	0.0	50.0	0.0
35	19	25.0	50.0	0.0
35	20	50.0	50.0	0.0
35	21	75.0	50.0	0.0
35	22	100.0	50.0	0.0
35	23	125.0	50.0	0.0
35	24	150.0	50.0	0.0
35	25	175.0	50.0	0.0
35	26	200.0	50.0	0.0
35	27	0.0	75.0	0.0
35	28	25.0	75.0	0.0
35	29	50.0	75.0	0.0
35	30	75.0	75.0	0.0
35	31	100.0	75.0	0.0
35	32	125.0	75.0	0.0
35	33	150.0	75.0	0.0
35	34	175.0	75.0	0.0
35	35	200.0	75.0	0.0
35	36	0.0	100.0	0.0
35	37	25.0	100.0	0.0
35	38	50.0	100.0	0.0
35	39	75.0	100.0	0.0
35	40	100.0	100.0	0.0
35	41	125.0	100.0	0.0
35	42	150.0	100.0	0.0
35	43	175.0	100.0	0.0
35	44	200.0	100.0	0.0
35	45	0.0	125.0	0.0
35	46	25.0	125.0	0.0
35	47	50.0	125.0	0.0
35	48	75.0	125.0	0.0
35	49	100.0	125.0	0.0
35	50	125.0	125.0	0.0
35	51	150.0	125.0	0.0
35	52	175.0	125.0	0.0
35	53	200.0	125.0	0.0
36	0	0.0	0.0	0.0
36	1	25.0	0.0	0.0
36	2	50.0	0.0	0.0
36	3	75.0	0.0	0.0
36	4	100.0	0.0	0.0
36	5	125.0	0.0	0.0
36	6	150.0	0.0	0.0
36	7	175.0	0.0	0.0
36	8	200.0	0.0	0.0
36	9	0.0	25.0	0.0
36	10	25.0	25.0	0.0
36	11	50.0	25.0	0.0
36	12	75.0	25.0	0.0
36	13	100.0	25.0	0.0
36	14	125.0	25.0	0.0
36	15	150.0	25.0	0.0
36	16	175.0	25.0	0.0
36	17	200.0	25.0	0.0
36	18	0.0	50.0	0.0
36	19	25.0	50.0	0.0
36	20	50.0	50.0	0.0
36	21	75.0	50.0	0.0
36	22	100.0	50.0	0.0
36	23	125.0	50.0	0.0
36	24	150.0	50.0	0.0
36	25	175.0	50.0	0.0
36	26	200.0	50.0	0.0
36	27	0.0	75.0	0.0
36	28	25.0	75.0	0.0
36	29	50.0	75.0	0.0
36	30	75.0	75.0	0.0
36	31	100.0	75.0	0.0
36	32	125.0	75.0	0.0
36	33	150.0	75.0	0.0
36	34	175.0	75.0	0.0
36	35	200.0	75.0	0.0
36	36	0.0	100.0	0.0
36	37	25.0	100.0	0.0
36	38	50.0	100.0	0.0
36	39	75.0	100.0	0.0
36	40	100.0	100.0	0.0
36	41	125.0	100.0	0.0
36	42	150.0	100.0	0.0
36	43	175.0	100.0	0.0
36	44	200.0	100.0	0.0
36	45	0.0	125.0	0.0
36	46	25.0	125.0	0.0
36	47	50.0	125.0	0.0
36	48	75.0	125.0	0.0
36	49	100.0	125.0	0.0
36	50	125.0	125.0	0.0
36	51	150.0	125.0	0.0
36	52	175.0	125.0	0.0
36	53	200.0	125.0	0.0
37	0	0.0	0.0	0.0
[truncated: 647 more rows]
