# Supplementary material for: Quantifying and Improving Stereo Camera Calibration Robustness: An Outlier-Aware Algorithm for Digital Twin Data Acquisition
Source: J Imaging. 2026 Jun 25;12(7):280. doi: 10.3390/jimaging12070280 (PMC13413186; doi:10.3390/jimaging12070280)
Supplement: Supplementary file 1 [file jimaging-12-00280-s001.zip › Supplementary Materials/first test/results/eval_metrics.yaml]

baseline: 134.90022247474917
mean_vertical_epipolar_error_px: 1.3687806104620297
median_vertical_epipolar_error_px: 0.8483963012695312
num_pairs_evaluated: 48
pairs:
- {max: 3.09918212890625, mean: 1.3213523626327515, median: 1.32965087890625, name: pair_0000}
- {max: 2.237457275390625, mean: 0.7184547185897827, median: 0.6459503173828125, name: pair_0001}
- {max: 2.41876220703125, mean: 0.9476214051246643, median: 0.8547897338867188, name: pair_0002}
- {max: 1.26959228515625, mean: 0.5978311896324158, median: 0.581512451171875, name: pair_0003}
- {max: 2.01043701171875, mean: 0.6027600169181824, median: 0.485260009765625, name: pair_0004}
- {max: 1.16510009765625, mean: 0.5794519782066345, median: 0.5820999145507812, name: pair_0005}
- {max: 2.446807861328125, mean: 1.100831151008606, median: 1.12835693359375, name: pair_0006}
- {max: 2.131866455078125, mean: 0.556792676448822, median: 0.4498138427734375, name: pair_0007}
- {max: 2.926422119140625, mean: 0.9037611484527588, median: 0.8420028686523438, name: pair_0008}
- {max: 4.209442138671875, mean: 1.270227074623108, median: 1.1580810546875, name: pair_0009}
- {max: 2.1640625, mean: 0.8309925198554993, median: 0.6671295166015625, name: pair_0010}
- {max: 1.234771728515625, mean: 0.49261558055877686, median: 0.4300079345703125,
  name: pair_0011}
- {max: 2.726104736328125, mean: 0.7572044134140015, median: 0.6595611572265625, name: pair_0012}
- {max: 2.01385498046875, mean: 0.8390048146247864, median: 0.7572174072265625, name: pair_0013}
- {max: 1.639068603515625, mean: 0.7313655018806458, median: 0.749481201171875, name: pair_0015}
- {max: 3.279815673828125, mean: 1.0341864824295044, median: 0.9946365356445312, name: pair_0016}
- {max: 5.516937255859375, mean: 3.0856306552886963, median: 3.0861968994140625, name: pair_0017}
- {max: 2.222076416015625, mean: 1.2137113809585571, median: 1.1858444213867188, name: pair_0018}
- {max: 1.6236114501953125, mean: 0.9732123613357544, median: 0.99102783203125, name: pair_0019}
- {max: 10.47979736328125, mean: 4.975015163421631, median: 4.871543884277344, name: pair_0020}
- {max: 2.2379913330078125, mean: 0.6585602760314941, median: 0.4393768310546875,
  name: pair_0021}
- {max: 6.43841552734375, mean: 4.030592918395996, median: 3.7618179321289062, name: pair_0022}
- {max: 6.061187744140625, mean: 5.356006145477295, median: 5.520210266113281, name: pair_0023}
- {max: 4.1246337890625, mean: 1.4792006015777588, median: 1.0518798828125, name: pair_0024}
- {max: 3.701904296875, mean: 1.9016770124435425, median: 1.9080123901367188, name: pair_0025}
- {max: 1.3931884765625, mean: 0.6663747429847717, median: 0.6547698974609375, name: pair_0026}
- {max: 1.997406005859375, mean: 0.5901070833206177, median: 0.488525390625, name: pair_0029}
- {max: 2.179931640625, mean: 0.5401210188865662, median: 0.425994873046875, name: pair_0030}
- {max: 3.13519287109375, mean: 1.1826945543289185, median: 1.0372467041015625, name: pair_0031}
- {max: 4.333709716796875, mean: 1.8245736360549927, median: 1.63739013671875, name: pair_0032}
- {max: 2.216796875, mean: 0.39358747005462646, median: 0.2435150146484375, name: pair_0033}
- {max: 2.944091796875, mean: 1.277622938156128, median: 1.1672210693359375, name: pair_0034}
- {max: 4.61517333984375, mean: 3.0461716651916504, median: 3.0053634643554688, name: pair_0035}
- {max: 4.42193603515625, mean: 1.971060037612915, median: 1.7651824951171875, name: pair_0036}
- {max: 2.94390869140625, mean: 1.8469475507736206, median: 2.0822906494140625, name: pair_0037}
- {max: 1.3067626953125, mean: 0.3861565887928009, median: 0.3004913330078125, name: pair_0038}
- {max: 1.698974609375, mean: 0.5781806707382202, median: 0.57940673828125, name: pair_0039}
- {max: 3.656768798828125, mean: 2.2806737422943115, median: 2.3076324462890625, name: pair_0040}
- {max: 1.5189208984375, mean: 0.6390637755393982, median: 0.6057815551757812, name: pair_0041}
- {max: 6.155303955078125, mean: 3.9433953762054443, median: 4.0445098876953125, name: pair_0042}
- {max: 2.479278564453125, mean: 1.8248993158340454, median: 1.8948135375976562, name: pair_0043}
- {max: 1.638580322265625, mean: 0.5930808782577515, median: 0.49609375, name: pair_0044}
- {max: 1.454986572265625, mean: 0.5975525379180908, median: 0.5938873291015625, name: pair_0045}
- {max: 4.787017822265625, mean: 2.420060157775879, median: 2.4297561645507812, name: pair_0046}
- {max: 2.53070068359375, mean: 0.9360422492027283, median: 0.8733673095703125, name: pair_0047}
- {max: 1.1644134521484375, mean: 0.3107580840587616, median: 0.23443603515625, name: pair_0048}
- {max: 1.234527587890625, mean: 0.5096737742424011, median: 0.429443359375, name: pair_0049}
- {max: 1.2556915283203125, mean: 0.38461190462112427, median: 0.297119140625, name: pair_0050}
stereo_rms: 1.9385379347502527
