# Supplementary material for: Quantifying and Improving Stereo Camera Calibration Robustness: An Outlier-Aware Algorithm for Digital Twin Data Acquisition
Source: J Imaging. 2026 Jun 25;12(7):280. doi: 10.3390/jimaging12070280 (PMC13413186; doi:10.3390/jimaging12070280)
Supplement: Supplementary file 1 [file jimaging-12-00280-s001.zip › Supplementary Materials/first test/results/InterFil_outlier_scores.yaml]

kept_pairs: 42
ranking:
- {cov_mean: 0.11061289469401042, lr_span_diff_norm: 0.03810202181339264, name: pair_0010,
  reproj_mean: 0.3790305107831955, score: 0.17882328299681344}
- {cov_mean: 0.17442266676161025, lr_span_diff_norm: 0.08923412561416626, name: pair_0005,
  reproj_mean: 0.4533771425485611, score: 0.21857427560620835}
- {cov_mean: 0.17493999905056423, lr_span_diff_norm: 0.09547750353813171, name: pair_0003,
  reproj_mean: 0.4809153079986572, score: 0.23411290525065526}
- {cov_mean: 0.1612479061550564, lr_span_diff_norm: 0.10673762559890747, name: pair_0022,
  reproj_mean: 0.4777861535549164, score: 0.23866478322611911}
- {cov_mean: 0.1751802232530382, lr_span_diff_norm: 0.06569998860359191, name: pair_0048,
  reproj_mean: 0.5092164576053619, score: 0.2392821807331509}
- {cov_mean: 0.13301178402370878, lr_span_diff_norm: 0.07328102588653565, name: pair_0019,
  reproj_mean: 0.49138326942920685, score: 0.24107358567582238}
- {cov_mean: 0.17635550181070964, lr_span_diff_norm: 0.10541146993637085, name: pair_0026,
  reproj_mean: 0.4938373565673828, score: 0.24327101890246072}
- {cov_mean: 0.16538445366753474, lr_span_diff_norm: 0.05405583381652832, name: pair_0007,
  reproj_mean: 0.5210223942995071, score: 0.24365105656120511}
- {cov_mean: 0.1683767869737413, lr_span_diff_norm: 0.053814125061035153, name: pair_0004,
  reproj_mean: 0.5386902093887329, score: 0.25181398481792877}
- {cov_mean: 0.21992086622450085, lr_span_diff_norm: 0.08684380650520325, name: pair_0006,
  reproj_mean: 0.5560075491666794, score: 0.2600727432900005}
- {cov_mean: 0.15452093760172525, lr_span_diff_norm: 0.06460641026496887, name: pair_0050,
  reproj_mean: 0.5517253577709198, score: 0.2643404144446055}
- {cov_mean: 0.1681530804104275, lr_span_diff_norm: 0.09954085946083069, name: pair_0049,
  reproj_mean: 0.5428164899349213, score: 0.2676398867236243}
- {cov_mean: 0.154435912238227, lr_span_diff_norm: 0.1032368302345276, name: pair_0025,
  reproj_mean: 0.5487969517707825, score: 0.27448234250810416}
- {cov_mean: 0.11859900580512153, lr_span_diff_norm: 0.07116038203239441, name: pair_0045,
  reproj_mean: 0.5709046721458435, score: 0.28308064952161577}
- {cov_mean: 0.23278634813096788, lr_span_diff_norm: 0.0814741611480713, name: pair_0000,
  reproj_mean: 0.6212793588638306, score: 0.28852465815014305}
- {cov_mean: 0.21339549594455295, lr_span_diff_norm: 0.11100788116455078, name: pair_0002,
  reproj_mean: 0.6133762896060944, score: 0.2973114099635018}
- {cov_mean: 0.1616259511311849, lr_span_diff_norm: 0.0726694941520691, name: pair_0047,
  reproj_mean: 0.6319862306118011, score: 0.3054687733252843}
- {cov_mean: 0.13606114281548395, lr_span_diff_norm: 0.08542395830154419, name: pair_0021,
  reproj_mean: 0.622226357460022, score: 0.30952813765737747}
- {cov_mean: 0.09146730846828885, lr_span_diff_norm: 0.08873924612998962, name: pair_0012,
  reproj_mean: 0.6151299476623535, score: 0.3158932859765159}
- {cov_mean: 0.16018531799316404, lr_span_diff_norm: 0.10147804021835327, name: pair_0046,
  reproj_mean: 0.6677722036838531, score: 0.3322924503087998}
- {cov_mean: 0.16061810811360677, lr_span_diff_norm: 0.08135226368904114, name: pair_0024,
  reproj_mean: 0.6962115466594696, score: 0.34038783081372576}
- {cov_mean: 0.18095882839626737, lr_span_diff_norm: 0.05761198997497559, name: pair_0001,
  reproj_mean: 0.7458991408348083, score: 0.35404140173064336}
- {cov_mean: 0.16466521369086373, lr_span_diff_norm: 0.059131008386611936, name: pair_0030,
  reproj_mean: 0.7440346777439117, score: 0.3568235986497667}
- {cov_mean: 0.16697848002115884, lr_span_diff_norm: 0.07519366145133972, name: pair_0018,
  reproj_mean: 0.7373639047145844, score: 0.3578443547884623}
- {cov_mean: 0.10019745296902127, lr_span_diff_norm: 0.03616992831230163, name: pair_0013,
  reproj_mean: 0.7365599870681763, score: 0.35909148143397435}
- {cov_mean: 0.17556503295898437, lr_span_diff_norm: 0.05221394896507263, name: pair_0029,
  reproj_mean: 0.8078677654266357, score: 0.3844850608110428}
- {cov_mean: 0.15578323364257812, lr_span_diff_norm: 0.07208032608032226, name: pair_0020,
  reproj_mean: 0.791652113199234, score: 0.38629350769519805}
- {cov_mean: 0.18422410753038193, lr_span_diff_norm: 0.08963697552680969, name: pair_0023,
  reproj_mean: 0.7956501841545105, score: 0.3878713632292218}
- {cov_mean: 0.08174596150716146, lr_span_diff_norm: 0.056108754873275754, name: pair_0011,
  reproj_mean: 0.776231199502945, score: 0.38859903391202294}
- {cov_mean: 0.17533509996202257, lr_span_diff_norm: 0.11752125024795532, name: pair_0043,
  reproj_mean: 0.787744551897049, score: 0.39406163103050657}
- {cov_mean: 0.1411056391398112, lr_span_diff_norm: 0.09140331745147705, name: pair_0042,
  reproj_mean: 0.7967832684516907, score: 0.39759150163332624}
- {cov_mean: 0.1848037380642361, lr_span_diff_norm: 0.09725173115730286, name: pair_0017,
  reproj_mean: 0.9167151153087616, score: 0.45057232938872444}
- {cov_mean: 0.1897091505262587, lr_span_diff_norm: 0.0884577214717865, name: pair_0044,
  reproj_mean: 1.011323243379593, score: 0.4942571080260806}
- {cov_mean: 0.20395341661241317, lr_span_diff_norm: 0.1394350290298462, name: pair_0015,
  reproj_mean: 1.0205908715724945, score: 0.5113352611727185}
- {cov_mean: 0.20504715813530816, lr_span_diff_norm: 0.12521950006484986, name: pair_0008,
  reproj_mean: 1.0902495980262756, score: 0.5416812174055312}
- {cov_mean: 0.23381730821397567, lr_span_diff_norm: 0.11919612884521484, name: pair_0016,
  reproj_mean: 1.1702988147735596, score: 0.5741447843975491}
- {cov_mean: 0.14497970157199436, lr_span_diff_norm: 0.11584600210189819, name: pair_0028,
  reproj_mean: 1.2473542094230652, score: 0.6294349650277031}
- {cov_mean: 0.1627455351087782, lr_span_diff_norm: 0.0946696162223816, name: pair_0041,
  reproj_mean: 1.481469988822937, score: 0.7365867722564273}
- {cov_mean: 0.24107426961263023, lr_span_diff_norm: 0.122463059425354, name: pair_0038,
  reproj_mean: 1.544625461101532, score: 0.7608367944558462}
- {cov_mean: 0.18447035471598308, lr_span_diff_norm: 0.11402252912521363, name: pair_0040,
  reproj_mean: 1.5505582094192505, score: 0.7725917925039927}
- {cov_mean: 0.16224035898844402, lr_span_diff_norm: 0.10139204263687134, name: pair_0035,
  reproj_mean: 1.5824134945869446, score: 0.7891762882868448}
- {cov_mean: 0.21556303236219618, lr_span_diff_norm: 0.12589927911758422, name: pair_0039,
  reproj_mean: 1.6870400309562683, score: 0.8381771927409702}
- {cov_mean: 0.15228133731418186, lr_span_diff_norm: 0.06150450110435486, name: pair_0036,
  reproj_mean: 1.7961622476577759, score: 0.886076206697358}
- {cov_mean: 0.19777435302734375, lr_span_diff_norm: 0.09465705156326294, name: pair_0034,
  reproj_mean: 1.7970268726348877, score: 0.887355681180954}
- {cov_mean: 0.24071473015679257, lr_span_diff_norm: 0.1149065613746643, name: pair_0037,
  reproj_mean: 2.04621422290802, score: 1.0094361338350508}
- {cov_mean: 0.14321548038058812, lr_span_diff_norm: 0.07919656038284302, name: pair_0031,
  reproj_mean: 2.1500329971313477, score: 1.070132370604409}
- {cov_mean: 0.14914886898464627, lr_span_diff_norm: 0.07626784443855286, name: pair_0033,
  reproj_mean: 2.7361433506011963, score: 1.3611222548352346}
- {cov_mean: 0.14657365163167319, lr_span_diff_norm: 0.08819414973258972, name: pair_0032,
  reproj_mean: 2.754198431968689, score: 1.374242730577787}
- {cov_mean: 0.17959412468804253, lr_span_diff_norm: 0.11940463781356811, name: pair_0014,
  reproj_mean: 3.852256655693054, score: 1.926030894252989}
rejected_pairs: [pair_0014, pair_0031, pair_0032, pair_0033, pair_0034, pair_0036,
  pair_0037]
total_pairs: 49
