# Supplementary material for: Quantifying and Improving Stereo Camera Calibration Robustness: An Outlier-Aware Algorithm for Digital Twin Data Acquisition
Source: J Imaging. 2026 Jun 25;12(7):280. doi: 10.3390/jimaging12070280 (PMC13413186; doi:10.3390/jimaging12070280)
Supplement: Supplementary file 1 [file jimaging-12-00280-s001.zip › Supplementary Materials/first test/results/mono_left.yaml]

%YAML:1.0
---
image_width: !!opencv-matrix
   rows: 1
   cols: 1
   dt: i
   data: [ 1280 ]
image_height: !!opencv-matrix
   rows: 1
   cols: 1
   dt: i
   data: [ 720 ]
K: !!opencv-matrix
   rows: 3
   cols: 3
   dt: d
   data: [ 1.2622224083368042e+03, 0., 5.8236456295115784e+02, 0.,
       1.2554894840817822e+03, 3.6351424387289399e+02, 0., 0., 1. ]
D: !!opencv-matrix
   rows: 1
   cols: 5
   dt: d
   data: [ 4.0651508505110601e-01, -2.1032815285867983e+00,
       2.3611755758651660e-03, -1.6317597502406040e-02,
       4.2138622928895479e+00 ]
rms: 1.5217962138906329e+00
