# Supplementary material for: Quantifying and Improving Stereo Camera Calibration Robustness: An Outlier-Aware Algorithm for Digital Twin Data Acquisition
Source: J Imaging. 2026 Jun 25;12(7):280. doi: 10.3390/jimaging12070280 (PMC13413186; doi:10.3390/jimaging12070280)
Supplement: Supplementary file 1 [file jimaging-12-00280-s001.zip › Supplementary Materials/first test/results/mono_right.yaml]

%YAML:1.0
---
image_width: !!opencv-matrix
   rows: 1
   cols: 1
   dt: i
   data: [ 1280 ]
image_height: !!opencv-matrix
   rows: 1
   cols: 1
   dt: i
   data: [ 720 ]
K: !!opencv-matrix
   rows: 3
   cols: 3
   dt: d
   data: [ 1.0853652997823403e+03, 0., 5.6006321294384725e+02, 0.,
       1.0789388767058122e+03, 3.4355321161711015e+02, 0., 0., 1. ]
D: !!opencv-matrix
   rows: 1
   cols: 5
   dt: d
   data: [ 4.0558621739374950e-01, -2.4768828023770211e+00,
       5.8800502715911605e-03, -2.3296939630594565e-02,
       5.8826922541042483e+00 ]
rms: 1.4259219252466784e+00
