# Supplementary material for: Quantifying and Improving Stereo Camera Calibration Robustness: An Outlier-Aware Algorithm for Digital Twin Data Acquisition
Source: J Imaging. 2026 Jun 25;12(7):280. doi: 10.3390/jimaging12070280 (PMC13413186; doi:10.3390/jimaging12070280)
Supplement: Supplementary file 1 [file jimaging-12-00280-s001.zip › Supplementary Materials/first test/results/OutAw_candidate_subsets.yaml]

num_candidate_subsets: 19
subset_size: 6
subsets:
- diversity: {unique_ang_bins: 2, unique_img_bins: 1, unique_z_bins: 3}
  num_pairs: 6
  pair_names: [pair_0010, pair_0019, pair_0030, pair_0045, pair_0048, pair_0050]
  run_id: 0
- diversity: {unique_ang_bins: 2, unique_img_bins: 1, unique_z_bins: 3}
  num_pairs: 6
  pair_names: [pair_0007, pair_0010, pair_0019, pair_0045, pair_0048, pair_0050]
  run_id: 1
- diversity: {unique_ang_bins: 2, unique_img_bins: 1, unique_z_bins: 3}
  num_pairs: 6
  pair_names: [pair_0007, pair_0010, pair_0019, pair_0030, pair_0045, pair_0048]
  run_id: 2
- diversity: {unique_ang_bins: 2, unique_img_bins: 1, unique_z_bins: 3}
  num_pairs: 6
  pair_names: [pair_0004, pair_0010, pair_0030, pair_0045, pair_0048, pair_0050]
  run_id: 3
- diversity: {unique_ang_bins: 2, unique_img_bins: 1, unique_z_bins: 3}
  num_pairs: 6
  pair_names: [pair_0007, pair_0010, pair_0045, pair_0047, pair_0048, pair_0050]
  run_id: 4
- diversity: {unique_ang_bins: 2, unique_img_bins: 1, unique_z_bins: 3}
  num_pairs: 6
  pair_names: [pair_0004, pair_0010, pair_0019, pair_0045, pair_0048, pair_0050]
  run_id: 5
- diversity: {unique_ang_bins: 2, unique_img_bins: 1, unique_z_bins: 3}
  num_pairs: 6
  pair_names: [pair_0007, pair_0010, pair_0030, pair_0045, pair_0048, pair_0050]
  run_id: 6
- diversity: {unique_ang_bins: 2, unique_img_bins: 1, unique_z_bins: 3}
  num_pairs: 6
  pair_names: [pair_0007, pair_0010, pair_0030, pair_0045, pair_0047, pair_0048]
  run_id: 7
- diversity: {unique_ang_bins: 2, unique_img_bins: 1, unique_z_bins: 3}
  num_pairs: 6
  pair_names: [pair_0004, pair_0010, pair_0045, pair_0047, pair_0048, pair_0050]
  run_id: 8
- diversity: {unique_ang_bins: 2, unique_img_bins: 1, unique_z_bins: 3}
  num_pairs: 6
  pair_names: [pair_0004, pair_0010, pair_0019, pair_0030, pair_0045, pair_0048]
  run_id: 9
- diversity: {unique_ang_bins: 2, unique_img_bins: 1, unique_z_bins: 3}
  num_pairs: 6
  pair_names: [pair_0007, pair_0010, pair_0019, pair_0030, pair_0045, pair_0047]
  run_id: 10
- diversity: {unique_ang_bins: 2, unique_img_bins: 1, unique_z_bins: 3}
  num_pairs: 6
  pair_names: [pair_0004, pair_0007, pair_0010, pair_0045, pair_0048, pair_0050]
  run_id: 11
- diversity: {unique_ang_bins: 2, unique_img_bins: 1, unique_z_bins: 3}
  num_pairs: 6
  pair_names: [pair_0004, pair_0007, pair_0010, pair_0019, pair_0045, pair_0048]
  run_id: 12
- diversity: {unique_ang_bins: 2, unique_img_bins: 1, unique_z_bins: 3}
  num_pairs: 6
  pair_names: [pair_0010, pair_0030, pair_0045, pair_0047, pair_0048, pair_0050]
  run_id: 13
- diversity: {unique_ang_bins: 2, unique_img_bins: 1, unique_z_bins: 3}
  num_pairs: 6
  pair_names: [pair_0010, pair_0019, pair_0030, pair_0045, pair_0047, pair_0048]
  run_id: 14
- diversity: {unique_ang_bins: 2, unique_img_bins: 1, unique_z_bins: 3}
  num_pairs: 6
  pair_names: [pair_0004, pair_0007, pair_0010, pair_0030, pair_0045, pair_0048]
  run_id: 15
- diversity: {unique_ang_bins: 2, unique_img_bins: 1, unique_z_bins: 3}
  num_pairs: 6
  pair_names: [pair_0010, pair_0019, pair_0045, pair_0047, pair_0048, pair_0050]
  run_id: 16
- diversity: {unique_ang_bins: 2, unique_img_bins: 1, unique_z_bins: 3}
  num_pairs: 6
  pair_names: [pair_0004, pair_0007, pair_0010, pair_0045, pair_0047, pair_0048]
  run_id: 17
- diversity: {unique_ang_bins: 2, unique_img_bins: 1, unique_z_bins: 3}
  num_pairs: 6
  pair_names: [pair_0007, pair_0010, pair_0019, pair_0045, pair_0047, pair_0050]
  run_id: 18
