# Supplementary material for: Quantifying and Improving Stereo Camera Calibration Robustness: An Outlier-Aware Algorithm for Digital Twin Data Acquisition
Source: J Imaging. 2026 Jun 25;12(7):280. doi: 10.3390/jimaging12070280 (PMC13413186; doi:10.3390/jimaging12070280)
Supplement: Supplementary file 1 [file jimaging-12-00280-s001.zip › Supplementary Materials/first test/results/OutAw_pair_features.yaml]

image_size: {height: 720, width: 1280}
num_pairs: 49
pairs:
- center_left_x_norm: 0.6311705589294434
  center_left_y_norm: 0.48868687947591144
  center_right_x_norm: 0.2913705348968506
  center_right_y_norm: 0.39739413791232636
  coverage_left: 0.2673414781358507
  coverage_mean: 0.23278634813096788
  coverage_right: 0.19823121812608507
  epipolar_max: 3.1729736328125
  epipolar_mean: 1.319031834602356
  epipolar_p95: 2.4930618286132797
  lr_span_diff_norm: 0.0814741611480713
  name: pair_0000
  pose_left_euler_deg: [1.7053783937039546, -3.3269883190449745, 179.71833744773025]
  pose_left_z: 404.45389169355195
  pose_right_euler_deg: [0.7882022885179094, -2.722335195036656, -178.1046657260111]
  pose_right_z: 422.2135921869882
  reproj_max: 2.238090753555298
  reproj_median: 0.572822093963623
  reproj_p95: 1.342840027809142
  sharpness_left: 1284.894448930753
  sharpness_mean: 711.7481626774439
  sharpness_right: 138.6018764241348
- center_left_x_norm: 0.6246387481689453
  center_left_y_norm: 0.4929999033610026
  center_right_x_norm: 0.31684064865112305
  center_right_y_norm: 0.40486534966362847
  coverage_left: 0.20434244791666667
  coverage_mean: 0.18095882839626737
  coverage_right: 0.15757520887586807
  epipolar_max: 2.2401123046875
  epipolar_mean: 0.6992173194885254
  epipolar_p95: 1.624140930175781
  lr_span_diff_norm: 0.05761198997497559
  name: pair_0001
  pose_left_euler_deg: [5.693954212097045, 13.28849507240961, 179.77946735756822]
  pose_left_z: 482.07607268540875
  pose_right_euler_deg: [3.4780803794943207, 15.561221876361417, -178.49992990568805]
  pose_right_z: 506.5918545075378
  reproj_max: 1.7886077165603638
  reproj_median: 0.6388430595397949
  reproj_p95: 1.6966849386692047
  sharpness_left: 965.3909321629552
  sharpness_mean: 535.2832004485562
  sharpness_right: 105.1754687341572
- center_left_x_norm: 0.6665037155151368
  center_left_y_norm: 0.49523277282714845
  center_right_x_norm: 0.33494205474853517
  center_right_y_norm: 0.4067819383409288
  coverage_left: 0.2583286539713542
  coverage_mean: 0.21339549594455295
  coverage_right: 0.16846233791775173
  epipolar_max: 2.445648193359375
  epipolar_mean: 0.9331563115119934
  epipolar_p95: 1.9868789672851557
  lr_span_diff_norm: 0.11100788116455078
  name: pair_0002
  pose_left_euler_deg: [8.123298392018054, -15.685967617856189, 179.7404442540755]
  pose_left_z: 399.032096147235
  pose_right_euler_deg: [6.310347381405124, -14.991605269951554, -177.68714646188732]
  pose_right_z: 418.53505063083196
  reproj_max: 1.683740258216858
  reproj_median: 0.5336517095565796
  reproj_p95: 1.2029954850673672
  sharpness_left: 1115.7300830137451
  sharpness_mean: 630.6680964727459
  sharpness_right: 145.6061099317468
- center_left_x_norm: 0.6713926315307617
  center_left_y_norm: 0.4906760745578342
  center_right_x_norm: 0.3616544008255005
  center_right_y_norm: 0.4063856760660807
  coverage_left: 0.20967920939127604
  coverage_mean: 0.17493999905056423
  coverage_right: 0.14020078870985242
  epipolar_max: 1.291259765625
  epipolar_mean: 0.5865051746368408
  epipolar_p95: 1.1957183837890624
  lr_span_diff_norm: 0.09547750353813171
  name: pair_0003
  pose_left_euler_deg: [3.365986552013436, -12.253486791989282, 179.65872292626037]
  pose_left_z: 452.0308808680876
  pose_right_euler_deg: [1.7146633925974217, -11.31954894155633, -177.8461524843733]
  pose_right_z: 474.2351973093425
  reproj_max: 1.3980138301849365
  reproj_median: 0.43571004271507263
  reproj_p95: 1.0302647113800047
  sharpness_left: 977.9015637249402
  sharpness_mean: 572.8080086392619
  sharpness_right: 167.71445355358358
- center_left_x_norm: 0.5633554935455323
  center_left_y_norm: 0.4919489542643229
  center_right_x_norm: 0.2743764638900757
  center_right_y_norm: 0.40186386108398436
  coverage_left: 0.1893206787109375
  coverage_mean: 0.1683767869737413
  coverage_right: 0.14743289523654513
  epipolar_max: 1.921875
  epipolar_mean: 0.6050745844841003
  epipolar_p95: 1.6329391479492175
  lr_span_diff_norm: 0.053814125061035153
  name: pair_0004
  pose_left_euler_deg: [2.0032901063398305, 6.867706618527217, 179.78125399875282]
  pose_left_z: 494.9691202562412
  pose_right_euler_deg: [-0.20289016284305111, 8.186713850435861, -178.357840786497]
  pose_right_z: 519.2706767329879
  reproj_max: 1.5420743227005005
  reproj_median: 0.4927569031715393
  reproj_p95: 1.094196379184723
  sharpness_left: 1078.634507614305
  sharpness_mean: 617.5298476441835
  sharpness_right: 156.42518767406202
- center_left_x_norm: 0.6335910320281982
  center_left_y_norm: 0.49229193793402776
  center_right_x_norm: 0.3300179004669189
  center_right_y_norm: 0.4055705176459418
  coverage_left: 0.20703528510199654
  coverage_mean: 0.17442266676161025
  coverage_right: 0.14181004842122397
  epipolar_max: 1.227996826171875
  epipolar_mean: 0.5820609331130981
  epipolar_p95: 1.1383697509765625
  lr_span_diff_norm: 0.08923412561416626
  name: pair_0005
  pose_left_euler_deg: [4.512749266817241, -10.914140854228556, 179.70270763872378]
  pose_left_z: 453.3536774209582
  pose_right_euler_deg: [2.7545498627008755, -10.25984647674664, -177.88515515429586]
  pose_right_z: 474.55025653969165
  reproj_max: 1.4285399913787842
  reproj_median: 0.41148683428764343
  reproj_p95: 0.9848774701356886
  sharpness_left: 1060.683886123204
  sharpness_mean: 618.2778943402674
  sharpness_right: 175.87190255733069
- center_left_x_norm: 0.6148781299591064
  center_left_y_norm: 0.48876414828830295
  center_right_x_norm: 0.2852766752243042
  center_right_y_norm: 0.3975614759657118
  coverage_left: 0.2557187059190538
  coverage_mean: 0.21992086622450085
  coverage_right: 0.18412302652994791
  epipolar_max: 2.587799072265625
  epipolar_mean: 1.094145655632019
  epipolar_p95: 2.024920654296874
  lr_span_diff_norm: 0.08684380650520325
  name: pair_0006
  pose_left_euler_deg: [0.998201592514839, -6.3123519229884995, 179.757992492014]
  pose_left_z: 412.2306837567422
  pose_right_euler_deg: [-0.4499115943762996, -5.957383882216032, -178.00506146738377]
  pose_right_z: 430.31958149303375
  reproj_max: 1.9628745317459106
  reproj_median: 0.5046801567077637
  reproj_p95: 1.2869530439376815
  sharpness_left: 1229.6051941596131
  sharpness_mean: 690.4394565006866
  sharpness_right: 151.27371884175994
- center_left_x_norm: 0.5626291275024414
  center_left_y_norm: 0.49409234788682727
  center_right_x_norm: 0.27596755027770997
  center_right_y_norm: 0.4038570404052734
  coverage_left: 0.186371341281467
  coverage_mean: 0.16538445366753474
  coverage_right: 0.14439756605360243
  epipolar_max: 2.076904296875
  epipolar_mean: 0.5518651604652405
  epipolar_p95: 1.5073410034179686
  lr_span_diff_norm: 0.05405583381652832
  name: pair_0007
  pose_left_euler_deg: [4.861784468831289, 8.987033984698902, 179.80732645040487]
  pose_left_z: 500.22416181288276
  pose_right_euler_deg: [2.2675828100006603, 10.674197994988925, -178.40093122375643]
  pose_right_z: 525.915650931203
  reproj_max: 1.3708183765411377
  reproj_median: 0.5100516080856323
  reproj_p95: 1.0617731869220728
  sharpness_left: 1002.2201433957651
  sharpness_mean: 584.2997776353011
  sharpness_right: 166.37941187483705
- center_left_x_norm: 0.6573298931121826
  center_left_y_norm: 0.49719980027940536
  center_right_x_norm: 0.33030853271484373
  center_right_y_norm: 0.4083215077718099
  coverage_left: 0.25433458116319446
  coverage_mean: 0.20504715813530816
  coverage_right: 0.1557597351074219
  epipolar_max: 2.779571533203125
  epipolar_mean: 0.8977237343788147
  epipolar_p95: 2.0621459960937494
  lr_span_diff_norm: 0.12521950006484986
  name: pair_0008
  pose_left_euler_deg: [9.058603429727144, -30.30110043425575, 179.67113714444517]
  pose_left_z: 381.14099943734317
  pose_right_euler_deg: [7.304615421977228, -29.350450023338354, -177.3464349305521]
  pose_right_z: 400.49370084319423
  reproj_max: 2.4520785808563232
  reproj_median: 0.9873478412628174
  reproj_p95: 2.030014955997467
  sharpness_left: 984.4954336657863
  sharpness_mean: 546.9665589818129
  sharpness_right: 109.43768429783954
- center_left_x_norm: 0.428377628326416
  center_left_y_norm: 0.49837680392795136
  center_right_x_norm: 0.2039280891418457
  center_right_y_norm: 0.4060478210449219
  coverage_left: 0.12304010179307726
  coverage_mean: 0.11061289469401042
  coverage_right: 0.09818568759494357
  epipolar_max: 2.236785888671875
  epipolar_mean: 0.8596535921096802
  epipolar_p95: 1.8610198974609364
  lr_span_diff_norm: 0.03810202181339264
  name: pair_0010
  pose_left_euler_deg: [3.8020558751263174, 10.595309188403544, 179.98440007072438]
  pose_left_z: 623.0440634889811
  pose_right_euler_deg: [0.9498693786102835, 12.163333908464233, -178.40575362298958]
  pose_right_z: 652.4028314320198
  reproj_max: 1.2915849685668945
  reproj_median: 0.351593017578125
  reproj_p95: 0.7858643859624861
  sharpness_left: 683.1779775643056
  sharpness_mean: 425.4997733567316
  sharpness_right: 167.82156914915763
- center_left_x_norm: 0.5682448863983154
  center_left_y_norm: 0.5232720269097222
  center_right_x_norm: 0.3411689758300781
  center_right_y_norm: 0.4367521074083116
  coverage_left: 0.09592313978407119
  coverage_mean: 0.08174596150716146
  coverage_right: 0.06756878323025174
  epipolar_max: 1.33013916015625
  epipolar_mean: 0.49267295002937317
  epipolar_p95: 0.977015686035156
  lr_span_diff_norm: 0.056108754873275754
  name: pair_0011
  pose_left_euler_deg: [23.052642507597213, -4.793525396457569, 179.00791892808468]
  pose_left_z: 640.6876570429139
  pose_right_euler_deg: [21.488303363656247, -3.6106486576378756, -178.80348743963216]
  pose_right_z: 670.7103073133183
  reproj_max: 2.2603282928466797
  reproj_median: 0.7167737483978271
  reproj_p95: 1.6010679364204403
  sharpness_left: 665.0934232857492
  sharpness_mean: 429.3286358563099
  sharpness_right: 193.5638484268706
- center_left_x_norm: 0.6845203876495362
  center_left_y_norm: 0.49342562357584635
  center_right_x_norm: 0.4311788558959961
  center_right_y_norm: 0.41803682115342883
  coverage_left: 0.1143961673312717
  coverage_mean: 0.09146730846828885
  coverage_right: 0.06853844960530599
  epipolar_max: 2.72894287109375
  epipolar_mean: 0.7643048167228699
  epipolar_p95: 1.989054107666015
  lr_span_diff_norm: 0.08873924612998962
  name: pair_0012
  pose_left_euler_deg: [0.3654648119902405, -29.782420400475683, 179.3726081235954]
  pose_left_z: 594.7720314152904
  pose_right_euler_deg: [-1.4771688672449466, -28.20529268521887, -177.51567173790824]
  pose_right_z: 626.7897226260598
  reproj_max: 1.4552061557769775
  reproj_median: 0.5462188124656677
  reproj_p95: 1.2370917260646819
  sharpness_left: 564.7386572747865
  sharpness_mean: 372.03957878044383
  sharpness_right: 179.3405002861011
- center_left_x_norm: 0.43221001625061034
  center_left_y_norm: 0.5033229404025608
  center_right_x_norm: 0.21468582153320312
  center_right_y_norm: 0.41145278082953557
  coverage_left: 0.11142988416883681
  coverage_mean: 0.10019745296902127
  coverage_right: 0.08896502176920573
  epipolar_max: 2.1531829833984375
  epipolar_mean: 0.8397078514099121
  epipolar_p95: 1.8751548767089843
  lr_span_diff_norm: 0.03616992831230163
  name: pair_0013
  pose_left_euler_deg: [8.809717815666737, 24.455060378948577, 179.86868246482277]
  pose_left_z: 668.3322552413172
  pose_right_euler_deg: [6.425326659504442, 26.736621355516963, -178.92640280986095]
  pose_right_z: 696.137937914125
  reproj_max: 1.9218721389770508
  reproj_median: 0.6238711476325989
  reproj_p95: 1.64799381494522
  sharpness_left: 618.5836159475775
  sharpness_mean: 384.7111029390377
  sharpness_right: 150.83858993049782
- center_left_x_norm: 0.6411946773529053
  center_left_y_norm: 0.490458001030816
  center_right_x_norm: 0.32255723476409914
  center_right_y_norm: 0.4028314378526476
  coverage_left: 0.223720211452908
  coverage_mean: 0.17959412468804253
  coverage_right: 0.13546803792317708
  epipolar_max: 5.15240478515625
  epipolar_mean: 1.5772104263305664
  epipolar_p95: 3.634306335449215
  lr_span_diff_norm: 0.11940463781356811
  name: pair_0014
  pose_left_euler_deg: [26.085598119167027, -38.51512240974514, 171.8773605135022]
  pose_left_z: 376.70380124277045
  pose_right_euler_deg: [23.425332031577376, -37.831168218753625, 175.55833863102535]
  pose_right_z: 393.4079619327659
  reproj_max: 13.350005149841309
  reproj_median: 3.461536407470703
  reproj_p95: 9.442696332931519
  sharpness_left: 797.429828317129
  sharpness_mean: 424.4888750520536
  sharpness_right: 51.54792178697818
- center_left_x_norm: 0.6243395805358887
  center_left_y_norm: 0.4427194383409288
  center_right_x_norm: 0.3090627431869507
  center_right_y_norm: 0.36178745693630643
  coverage_left: 0.2580074734157986
  coverage_mean: 0.20395341661241317
  coverage_right: 0.14989935980902777
  epipolar_max: 1.69305419921875
  epipolar_mean: 0.7368026971817017
  epipolar_p95: 1.3596366882324218
  lr_span_diff_norm: 0.1394350290298462
  name: pair_0015
  pose_left_euler_deg: [9.444314235612405, -25.832137041975265, 173.71177307824632]
  pose_left_z: 397.7055760577882
  pose_right_euler_deg: [7.94662175972638, -25.030637502690208, 176.55944408761027]
  pose_right_z: 416.44485852896986
  reproj_max: 2.46113657951355
  reproj_median: 0.8844988346099854
  reproj_p95: 1.9929380238056178
  sharpness_left: 991.0866790082715
  sharpness_mean: 565.0464297559524
  sharpness_right: 139.00618050363326
- center_left_x_norm: 0.6010315418243408
  center_left_y_norm: 0.47675582038031683
  center_right_x_norm: 0.270361328125
  center_right_y_norm: 0.38560557895236547
  coverage_left: 0.28265331692165796
  coverage_mean: 0.23381730821397567
  coverage_right: 0.1849812995062934
  epipolar_max: 3.250457763671875
  epipolar_mean: 1.0343396663665771
  epipolar_p95: 2.1127868652343746
  lr_span_diff_norm: 0.11919612884521484
  name: pair_0016
  pose_left_euler_deg: [10.236226876202922, -28.55555287411231, -176.14548711117982]
  pose_left_z: 363.4081391656286
  pose_right_euler_deg: [8.967937985645582, -27.44425480757647, -173.29852897480347]
  pose_right_z: 380.33091223480903
  reproj_max: 2.6220643520355225
  reproj_median: 1.089320182800293
  reproj_p95: 2.239607036113739
  sharpness_left: 875.0297995560211
  sharpness_mean: 492.9460857512628
  sharpness_right: 110.86237194650442
- center_left_x_norm: 0.5820240497589111
  center_left_y_norm: 0.4819729275173611
  center_right_x_norm: 0.2772645950317383
  center_right_y_norm: 0.3961035410563151
  coverage_left: 0.22204433865017362
  coverage_mean: 0.1848037380642361
  coverage_right: 0.1475631374782986
  epipolar_max: 5.599853515625
  epipolar_mean: 3.096006393432617
  epipolar_p95: 5.250759887695312
  lr_span_diff_norm: 0.09725173115730286
  name: pair_0017
  pose_left_euler_deg: [11.72129153241118, -21.73791792571507, 179.20723124602304]
  pose_left_z: 412.5261468252248
  pose_right_euler_deg: [9.610312043440262, -20.921457184623474, -178.2698831051615]
  pose_right_z: 430.13459873771916
  reproj_max: 2.1871047019958496
  reproj_median: 0.8313542604446411
  reproj_p95: 1.7103172123432155
  sharpness_left: 635.6488543768882
  sharpness_mean: 380.5548385870132
  sharpness_right: 125.46082279713825
- center_left_x_norm: 0.5718728542327881
  center_left_y_norm: 0.410658688015408
  center_right_x_norm: 0.2843540906906128
  center_right_y_norm: 0.332169681125217
  coverage_left: 0.1929306877983941
  coverage_mean: 0.16697848002115884
  coverage_right: 0.1410262722439236
  epipolar_max: 2.157928466796875
  epipolar_mean: 1.216241717338562
  epipolar_p95: 1.9310943603515613
  lr_span_diff_norm: 0.07519366145133972
  name: pair_0018
  pose_left_euler_deg: [2.3584657598114016, -11.173967474302785, -178.54226750507047]
  pose_left_z: 470.55883485107654
  pose_right_euler_deg: [0.998900793091744, -11.48679167916173, -175.8130643159371]
  pose_right_z: 489.85096030516434
  reproj_max: 1.7040170431137085
  reproj_median: 0.691982090473175
  reproj_p95: 1.6140255749225616
  sharpness_left: 657.0341444274042
  sharpness_mean: 410.5146546054357
  sharpness_right: 163.9951647834672
- center_left_x_norm: 0.5824899673461914
  center_left_y_norm: 0.40819888644748265
  center_right_x_norm: 0.3176239490509033
  center_right_y_norm: 0.33437593248155384
  coverage_left: 0.15647723727756077
  coverage_mean: 0.13301178402370878
  coverage_right: 0.10954633076985677
  epipolar_max: 1.5857696533203125
  epipolar_mean: 0.9986719489097595
  epipolar_p95: 1.4811866760253904
  lr_span_diff_norm: 0.07328102588653565
  name: pair_0019
  pose_left_euler_deg: [1.9233301811736512, -14.051296329214843, -179.57384660760934]
  pose_left_z: 518.1558996080086
  pose_right_euler_deg: [0.6244188919544937, -12.820220119228532, -177.13568728102805]
  pose_right_z: 538.8738065482268
  reproj_max: 1.2371876239776611
  reproj_median: 0.44340646266937256
  reproj_p95: 1.0281646192073821
  sharpness_left: 658.1279668343816
  sharpness_mean: 423.9020965756871
  sharpness_right: 189.67622631699257
- center_left_x_norm: 0.5520655155181885
  center_left_y_norm: 0.3559464772542318
  center_right_x_norm: 0.29495558738708494
  center_right_y_norm: 0.2960704167683919
  coverage_left: 0.18009957207573785
  coverage_mean: 0.15578323364257812
  coverage_right: 0.1314668952094184
  epipolar_max: 10.658050537109375
  epipolar_mean: 4.953790664672852
  epipolar_p95: 8.756430053710933
  lr_span_diff_norm: 0.07208032608032226
  name: pair_0020
  pose_left_euler_deg: [3.46186257666184, -13.141821437518058, -172.2581511520051]
  pose_left_z: 527.1576322121464
  pose_right_euler_deg: [1.7673557496091552, -11.360973961556834, -170.7435479648418]
  pose_right_z: 548.5059691923728
  reproj_max: 2.750788927078247
  reproj_median: 0.71236652135849
  reproj_p95: 1.5861584782600402
  sharpness_left: 507.2408723137749
  sharpness_mean: 309.31200322602587
  sharpness_right: 111.38313413827683
- center_left_x_norm: 0.5929953575134277
  center_left_y_norm: 0.41350631713867186
  center_right_x_norm: 0.3221361398696899
  center_right_y_norm: 0.34106697506374783
  coverage_left: 0.1643832227918837
  coverage_mean: 0.13606114281548395
  coverage_right: 0.1077390628390842
  epipolar_max: 2.252532958984375
  epipolar_mean: 0.6478331089019775
  epipolar_p95: 1.7321052551269516
  lr_span_diff_norm: 0.08542395830154419
  name: pair_0021
  pose_left_euler_deg: [4.422956352188941, -10.881494488653015, 178.5188669442152]
  pose_left_z: 512.394319930127
  pose_right_euler_deg: [3.538496314121147, -11.03363132573551, -179.0248254864768]
  pose_right_z: 532.1903760953769
  reproj_max: 2.3002076148986816
  reproj_median: 0.5351732969284058
  reproj_p95: 1.2281283736228943
  sharpness_left: 511.44012536442045
  sharpness_mean: 340.27135519428913
  sharpness_right: 169.1025850241578
- center_left_x_norm: 0.6142179012298584
  center_left_y_norm: 0.42303475273980035
  center_right_x_norm: 0.3372889757156372
  center_right_y_norm: 0.35459586249457464
  coverage_left: 0.1995278082953559
  coverage_mean: 0.1612479061550564
  coverage_right: 0.12296800401475694
  epipolar_max: 6.5845794677734375
  epipolar_mean: 4.049737930297852
  epipolar_p95: 5.699033355712889
  lr_span_diff_norm: 0.10673762559890747
  name: pair_0022
  pose_left_euler_deg: [6.565570856182907, -10.595158758394732, 173.62208327192695]
  pose_left_z: 501.8066749539246
  pose_right_euler_deg: [5.7793040552805435, -10.418055633095236, 175.84104595930447]
  pose_right_z: 523.6617477165942
  reproj_max: 1.3811731338500977
  reproj_median: 0.38991785049438477
  reproj_p95: 0.9691853970289226
  sharpness_left: 810.3242391345367
  sharpness_mean: 500.5432895644742
  sharpness_right: 190.7623399944117
- center_left_x_norm: 0.5846798419952393
  center_left_y_norm: 0.4325467003716363
  center_right_x_norm: 0.2803163766860962
  center_right_y_norm: 0.3441167195638021
  coverage_left: 0.21919338650173611
  coverage_mean: 0.18422410753038193
  coverage_right: 0.14925482855902777
  epipolar_max: 6.07562255859375
  epipolar_mean: 5.363615989685059
  epipolar_p95: 6.026926422119141
  lr_span_diff_norm: 0.08963697552680969
  name: pair_0023
  pose_left_euler_deg: [6.891564325430019, -16.487860199834987, -179.75958900381934]
  pose_left_z: 429.4492634669158
  pose_right_euler_deg: [6.231908177841665, -14.506279969628997, -177.29174710314007]
  pose_right_z: 448.71953469305976
  reproj_max: 2.260239601135254
  reproj_median: 0.7317057847976685
  reproj_p95: 1.5340492784976956
  sharpness_left: 639.3246779233193
  sharpness_mean: 395.12641839839216
  sharpness_right: 150.928158873465
- center_left_x_norm: 0.5857139110565186
  center_left_y_norm: 0.41742820739746095
  center_right_x_norm: 0.3188558340072632
  center_right_y_norm: 0.3448085149129232
  coverage_left: 0.1886159430609809
  coverage_mean: 0.16061810811360677
  coverage_right: 0.13262027316623265
  epipolar_max: 3.9960784912109375
  epipolar_mean: 1.4748495817184448
  epipolar_p95: 3.7869552612304673
  lr_span_diff_norm: 0.08135226368904114
  name: pair_0024
  pose_left_euler_deg: [4.527239982831608, -17.121720048979494, -172.09168099874088]
  pose_left_z: 508.77058991467624
  pose_right_euler_deg: [3.9934969471249957, -16.16254899619244, -170.0282283713338]
  pose_right_z: 531.1258753606421
  reproj_max: 1.9561976194381714
  reproj_median: 0.6533795595169067
  reproj_p95: 1.3677665889263153
  sharpness_left: 631.4431140996189
  sharpness_mean: 391.6928835132968
  sharpness_right: 151.94265292697472
- center_left_x_norm: 0.5890501022338868
  center_left_y_norm: 0.40068350897894967
  center_right_x_norm: 0.3187048673629761
  center_right_y_norm: 0.3269158681233724
  coverage_left: 0.1912147691514757
  coverage_mean: 0.154435912238227
  coverage_right: 0.1176570553249783
  epipolar_max: 3.70709228515625
  epipolar_mean: 1.9024609327316284
  epipolar_p95: 3.106208801269529
  lr_span_diff_norm: 0.1032368302345276
  name: pair_0025
  pose_left_euler_deg: [6.68662347436126, -9.022503381259325, 173.8267374779188]
  pose_left_z: 513.4138516562011
  pose_right_euler_deg: [6.245148710581303, -8.897867395609573, 176.5440460452894]
  pose_right_z: 533.3901262955667
  reproj_max: 1.3707131147384644
  reproj_median: 0.4699581265449524
  reproj_p95: 1.1374640583992002
  sharpness_left: 607.9775876610357
  sharpness_mean: 403.42265681563197
  sharpness_right: 198.86772597022824
- center_left_x_norm: 0.6065679550170898
  center_left_y_norm: 0.42276590135362413
  center_right_x_norm: 0.3320551156997681
  center_right_y_norm: 0.3484110726250543
  coverage_left: 0.21641036987304688
  coverage_mean: 0.17635550181070964
  coverage_right: 0.1363006337483724
  epipolar_max: 1.38873291015625
  epipolar_mean: 0.6745633482933044
  epipolar_p95: 1.272073364257812
  lr_span_diff_norm: 0.10541146993637085
  name: pair_0026
  pose_left_euler_deg: [8.816169946364395, -8.577524849445613, 170.17453215028712]
  pose_left_z: 505.55256170717934
  pose_right_euler_deg: [7.914700454561549, -7.942373199569392, 172.36603294541774]
  pose_right_z: 526.9752692209422
  reproj_max: 1.3109054565429688
  reproj_median: 0.44380468130111694
  reproj_p95: 1.0656703889369963
  sharpness_left: 960.8347670521628
  sharpness_mean: 583.1986023568205
  sharpness_right: 205.56243766147824
- center_left_x_norm: 0.6545162677764893
  center_left_y_norm: 0.45082537333170575
  center_right_x_norm: 0.3642463445663452
  center_right_y_norm: 0.37368787129720055
  coverage_left: 0.18297348022460938
  coverage_mean: 0.14497970157199436
  coverage_right: 0.10698592291937933
  epipolar_max: 0.97113037109375
  epipolar_mean: 0.48063942790031433
  epipolar_p95: 0.9320724487304687
  lr_span_diff_norm: 0.11584600210189819
  name: pair_0028
  pose_left_euler_deg: [11.79445099692392, -41.230833509625924, -179.27571463709134]
  pose_left_z: 434.5775315398319
  pose_right_euler_deg: [10.068025904412632, -39.859223168956916, -175.95197256316004]
  pose_right_z: 458.15769193270665
  reproj_max: 2.6994287967681885
  reproj_median: 1.145094633102417
  reproj_p95: 2.422065639495849
  sharpness_left: 548.6414548330614
  sharpness_mean: 332.27896449419603
  sharpness_right: 115.91647415533069
- center_left_x_norm: 0.5701902389526368
  center_left_y_norm: 0.49922095404730904
  center_right_x_norm: 0.2756261110305786
  center_right_y_norm: 0.407561280992296
  coverage_left: 0.19627071804470486
  coverage_mean: 0.17556503295898437
  coverage_right: 0.1548593478732639
  epipolar_max: 2.06329345703125
  epipolar_mean: 0.5719760060310364
  epipolar_p95: 1.4611999511718747
  lr_span_diff_norm: 0.05221394896507263
  name: pair_0029
  pose_left_euler_deg: [13.319204924503321, 11.676578519456987, -179.1808714189221]
  pose_left_z: 482.31302812589735
  pose_right_euler_deg: [11.03751378908227, 13.27744292445649, -177.39194516308783]
  pose_right_z: 507.2072948743472
  reproj_max: 2.023585557937622
  reproj_median: 0.7420899868011475
  reproj_p95: 1.7377250254154197
  sharpness_left: 764.6053097842165
  sharpness_mean: 452.10016563259506
  sharpness_right: 139.5950214809736
- center_left_x_norm: 0.5600029945373535
  center_left_y_norm: 0.5163846333821615
  center_right_x_norm: 0.2717503309249878
  center_right_y_norm: 0.4217227935791016
  coverage_left: 0.18711444430881077
  coverage_mean: 0.16466521369086373
  coverage_right: 0.14221598307291666
  epipolar_max: 2.1956787109375
  epipolar_mean: 0.5394917130470276
  epipolar_p95: 1.4378585815429688
  lr_span_diff_norm: 0.059131008386611936
  name: pair_0030
  pose_left_euler_deg: [17.647963869530052, 8.76885549671009, 179.61915053380687]
  pose_left_z: 483.70006499042773
  pose_right_euler_deg: [15.682466369066775, 10.079829052944238, -178.65201953576133]
  pose_right_z: 507.60669469650037
  reproj_max: 2.046788454055786
  reproj_median: 0.6602472066879272
  reproj_p95: 1.4411745667457578
  sharpness_left: 756.9443606977566
  sharpness_mean: 462.54648990301314
  sharpness_right: 168.14861910826966
- center_left_x_norm: 0.5879977226257325
  center_left_y_norm: 0.5783675723605686
  center_right_x_norm: 0.2988065481185913
  center_right_y_norm: 0.4760118696424696
  coverage_left: 0.16997996012369793
  coverage_mean: 0.14321548038058812
  coverage_right: 0.1164510006374783
  epipolar_max: 2.987213134765625
  epipolar_mean: 1.17458176612854
  epipolar_p95: 2.727168273925781
  lr_span_diff_norm: 0.07919656038284302
  name: pair_0031
  pose_left_euler_deg: [35.74764566888238, -4.015488405710306, 179.35127061674368]
  pose_left_z: 453.98380368633156
  pose_right_euler_deg: [34.43666099616281, -3.5244797258691882, -178.9618671208971]
  pose_right_z: 476.53476335587624
  reproj_max: 6.570457458496094
  reproj_median: 1.9284371137619019
  reproj_p95: 4.914561367034911
  sharpness_left: 831.607604420131
  sharpness_mean: 511.236471699587
  sharpness_right: 190.86533897904297
- center_left_x_norm: 0.6308313846588135
  center_left_y_norm: 0.6020320892333985
  center_right_x_norm: 0.3338029384613037
  center_right_y_norm: 0.49951065911187065
  coverage_left: 0.17622804429796007
  coverage_mean: 0.14657365163167319
  coverage_right: 0.11691925896538628
  epipolar_max: 4.326934814453125
  epipolar_mean: 1.833107829093933
  epipolar_p95: 3.6990829467773434
  lr_span_diff_norm: 0.08819414973258972
  name: pair_0032
  pose_left_euler_deg: [41.519235341566535, -14.735903230928582, 178.81018186253146]
  pose_left_z: 424.22870509036034
  pose_right_euler_deg: [40.198429446017926, -14.265727828780701, -179.05712240397906]
  pose_right_z: 448.93414672146923
  reproj_max: 8.05770206451416
  reproj_median: 2.46089768409729
  reproj_p95: 6.490899515151978
  sharpness_left: 922.3308953757769
  sharpness_mean: 548.6433356320299
  sharpness_right: 174.95577588828286
- center_left_x_norm: 0.5892116546630859
  center_left_y_norm: 0.6618526882595486
  center_right_x_norm: 0.2973107576370239
  center_right_y_norm: 0.5451594882541233
  coverage_left: 0.17449963039822047
  coverage_mean: 0.14914886898464627
  coverage_right: 0.12379810757107206
  epipolar_max: 2.13262939453125
  epipolar_mean: 0.3819664716720581
  epipolar_p95: 1.2573822021484369
  lr_span_diff_norm: 0.07626784443855286
  name: pair_0033
  pose_left_euler_deg: [49.138743538193474, -27.48630704524454, -175.44931929562628]
  pose_left_z: 412.71474203250926
  pose_right_euler_deg: [47.17524454232553, -26.346967703925245, -172.53770665748632]
  pose_right_z: 438.1035115347539
  reproj_max: 11.600671768188477
  reproj_median: 2.2558069229125977
  reproj_p95: 5.866878962516784
  sharpness_left: 799.8322151894464
  sharpness_mean: 489.01701648720405
  sharpness_right: 178.2018177849617
- center_left_x_norm: 0.5919342041015625
  center_left_y_norm: 0.5375688340928819
  center_right_x_norm: 0.29937689304351806
  center_right_y_norm: 0.4408746083577474
  coverage_left: 0.23313651190863716
  coverage_mean: 0.19777435302734375
  coverage_right: 0.16241219414605035
  epipolar_max: 2.753173828125
  epipolar_mean: 1.2738715410232544
  epipolar_p95: 2.541309356689453
  lr_span_diff_norm: 0.09465705156326294
  name: pair_0034
  pose_left_euler_deg: [34.57374392841484, -30.13836002661261, -166.18558506932078]
  pose_left_z: 411.38430024764955
  pose_right_euler_deg: [31.918295319581816, -28.758796179028145, -162.931969147382]
  pose_right_z: 435.5766759920352
  reproj_max: 5.926482677459717
  reproj_median: 1.5537798404693604
  reproj_p95: 3.9173652529716483
  sharpness_left: 822.94114856703
  sharpness_mean: 493.2637023273515
  sharpness_right: 163.58625608767295
- center_left_x_norm: 0.5960277080535888
  center_left_y_norm: 0.4373784383138021
  center_right_x_norm: 0.3048365831375122
  center_right_y_norm: 0.35423723856608075
  coverage_left: 0.19952048407660591
  coverage_mean: 0.16224035898844402
  coverage_right: 0.12496023390028212
  epipolar_max: 4.5457763671875
  epipolar_mean: 3.035372495651245
  epipolar_p95: 4.255375671386719
  lr_span_diff_norm: 0.10139204263687134
  name: pair_0035
  pose_left_euler_deg: [33.63158530086401, -13.106725937198847, 173.51641259959058]
  pose_left_z: 432.8416087233027
  pose_right_euler_deg: [32.2957986483268, -12.373324130342853, 176.09433706691715]
  pose_right_z: 455.2460993056321
  reproj_max: 5.025362014770508
  reproj_median: 1.4462780952453613
  reproj_p95: 3.3258832097053523
  sharpness_left: 606.0664025780526
  sharpness_mean: 361.20378604163363
  sharpness_right: 116.34116950521471
- center_left_x_norm: 0.5575314998626709
  center_left_y_norm: 0.45432807074652776
  center_right_x_norm: 0.2642807960510254
  center_right_y_norm: 0.36876640319824217
  coverage_left: 0.17263565063476563
  coverage_mean: 0.15228133731418186
  coverage_right: 0.1319270239935981
  epipolar_max: 4.48712158203125
  epipolar_mean: 1.9652856588363647
  epipolar_p95: 4.418772888183594
  lr_span_diff_norm: 0.06150450110435486
  name: pair_0036
  pose_left_euler_deg: [33.49937085501649, -15.483201132647036, -179.70029714761003]
  pose_left_z: 420.23128809532227
  pose_right_euler_deg: [29.896646850550184, -14.905301202758391, -176.98073410061374]
  pose_right_z: 443.1973789163767
  reproj_max: 5.421085834503174
  reproj_median: 1.5935578346252441
  reproj_p95: 3.9278327822685233
  sharpness_left: 624.3023534478082
  sharpness_mean: 354.5388927151692
  sharpness_right: 84.77543198253022
- center_left_x_norm: 0.597553825378418
  center_left_y_norm: 0.5072394053141276
  center_right_x_norm: 0.29593801498413086
  center_right_y_norm: 0.41195589701334634
  coverage_left: 0.28967732747395836
  coverage_mean: 0.24071473015679257
  coverage_right: 0.19175213283962675
  epipolar_max: 2.90435791015625
  epipolar_mean: 1.860473871231079
  epipolar_p95: 2.7981124877929684
  lr_span_diff_norm: 0.1149065613746643
  name: pair_0037
  pose_left_euler_deg: [26.368542856630537, -31.781398699300908, -157.60655959416442]
  pose_left_z: 400.28955207510745
  pose_right_euler_deg: [25.399039168120908, -31.104893170810712, -154.92828947222375]
  pose_right_z: 420.43386391113535
  reproj_max: 9.372360229492188
  reproj_median: 1.6953389644622803
  reproj_p95: 4.061854982376098
  sharpness_left: 711.3865644874103
  sharpness_mean: 437.19276091210645
  sharpness_right: 162.99895733680256
- center_left_x_norm: 0.6007171630859375
  center_left_y_norm: 0.4179124196370443
  center_right_x_norm: 0.3128874063491821
  center_right_y_norm: 0.34202187856038413
  coverage_left: 0.29378665500217016
  coverage_mean: 0.24107426961263023
  coverage_right: 0.18836188422309028
  epipolar_max: 1.324676513671875
  epipolar_mean: 0.40687814354896545
  epipolar_p95: 1.014297485351562
  lr_span_diff_norm: 0.122463059425354
  name: pair_0038
  pose_left_euler_deg: [14.571346675317766, -33.29642638239138, -145.2235647284026]
  pose_left_z: 433.55675227519407
  pose_right_euler_deg: [13.883038525757366, -32.31832806987122, -142.63279057279811]
  pose_right_z: 452.63697677082735
  reproj_max: 5.597809791564941
  reproj_median: 1.3907861709594727
  reproj_p95: 3.316205847263335
  sharpness_left: 1045.3073665551033
  sharpness_mean: 615.9515826579294
  sharpness_right: 186.59579876075557
- center_left_x_norm: 0.622322416305542
  center_left_y_norm: 0.48199242485894095
  center_right_x_norm: 0.32751147747039794
  center_right_y_norm: 0.39598528544108075
  coverage_left: 0.2647094217936198
  coverage_mean: 0.21556303236219618
  coverage_right: 0.16641664293077257
  epipolar_max: 1.776123046875
  epipolar_mean: 0.5647141933441162
  epipolar_p95: 0.9609725952148431
  lr_span_diff_norm: 0.12589927911758422
  name: pair_0039
  pose_left_euler_deg: [22.67148483373895, -40.44203786809179, -151.2920932917559]
  pose_left_z: 413.75822475190705
  pose_right_euler_deg: [21.555152505667046, -39.05957026297979, -148.312829356597]
  pose_right_z: 433.9138401567471
  reproj_max: 6.298856258392334
  reproj_median: 1.3702740669250488
  reproj_p95: 3.552769458293915
  sharpness_left: 998.2713134901211
  sharpness_mean: 576.3152373539317
  sharpness_right: 154.35916121774244
- center_left_x_norm: 0.5912372589111328
  center_left_y_norm: 0.40741119384765623
  center_right_x_norm: 0.30257043838500974
  center_right_y_norm: 0.3300904803805881
  coverage_left: 0.22826098971896702
  coverage_mean: 0.18447035471598308
  coverage_right: 0.14067971971299914
  epipolar_max: 3.5828857421875
  epipolar_mean: 2.278096914291382
  epipolar_p95: 3.2828094482421872
  lr_span_diff_norm: 0.11402252912521363
  name: pair_0040
  pose_left_euler_deg: [29.82024265470615, -10.595257143013951, 168.7071695187344]
  pose_left_z: 445.20202701916253
  pose_right_euler_deg: [28.535488222738547, -10.238476799994315, 171.0840311725645]
  pose_right_z: 466.4729243359336
  reproj_max: 4.421122074127197
  reproj_median: 1.3418419361114502
  reproj_p95: 3.278525733947754
  sharpness_left: 725.4655798098144
  sharpness_mean: 429.2664209839239
  sharpness_right: 133.06726215803351
- center_left_x_norm: 0.5785264015197754
  center_left_y_norm: 0.4330257839626736
  center_right_x_norm: 0.28477251529693604
  center_right_y_norm: 0.3526750564575195
  coverage_left: 0.19801608615451388
  coverage_mean: 0.1627455351087782
  coverage_right: 0.12747498406304253
  epipolar_max: 1.525238037109375
  epipolar_mean: 0.6520900130271912
  epipolar_p95: 1.430563354492187
  lr_span_diff_norm: 0.0946696162223816
  name: pair_0041
  pose_left_euler_deg: [30.881964889055386, -14.752527244624694, 175.5329241517286]
  pose_left_z: 426.02722186882613
  pose_right_euler_deg: [29.60214063528829, -14.493212096196077, 177.86285440150024]
  pose_right_z: 446.9285171788825
  reproj_max: 4.075445175170898
  reproj_median: 1.2903573513031006
  reproj_p95: 3.1308486580848687
  sharpness_left: 557.1150188650613
  sharpness_mean: 355.0804802440119
  sharpness_right: 153.04594162296243
- center_left_x_norm: 0.6301908016204834
  center_left_y_norm: 0.4567304399278429
  center_right_x_norm: 0.34422252178192136
  center_right_y_norm: 0.37259067959255643
  coverage_left: 0.17152323404947917
  coverage_mean: 0.1411056391398112
  coverage_right: 0.11068804423014322
  epipolar_max: 6.1042022705078125
  epipolar_mean: 3.9283337593078613
  epipolar_p95: 5.838451385498046
  lr_span_diff_norm: 0.09140331745147705
  name: pair_0042
  pose_left_euler_deg: [11.06463983847854, -22.06935939971974, 178.58151124270992]
  pose_left_z: 476.30066642389545
  pose_right_euler_deg: [9.398969037759832, -21.458627977758105, -178.06782593357815]
  pose_right_z: 497.30143383806785
  reproj_max: 1.807519555091858
  reproj_median: 0.6968249678611755
  reproj_p95: 1.6496524155139922
  sharpness_left: 589.0023352719719
  sharpness_mean: 336.8614832507987
  sharpness_right: 84.72063122962551
- center_left_x_norm: 0.594974136352539
  center_left_y_norm: 0.4151969061957465
  center_right_x_norm: 0.3154327154159546
  center_right_y_norm: 0.3386228561401367
  coverage_left: 0.21894927978515624
  coverage_mean: 0.17533509996202257
  coverage_right: 0.1317209201388889
  epipolar_max: 2.418731689453125
  epipolar_mean: 1.8139199018478394
  epipolar_p95: 2.31458740234375
  lr_span_diff_norm: 0.11752125024795532
  name: pair_0043
  pose_left_euler_deg: [13.722908330924906, -14.773962689108801, 170.67364966104017]
  pose_left_z: 475.28260126395884
  pose_right_euler_deg: [11.826101289716364, -13.462959525454549, 173.3333782631076]
  pose_right_z: 499.7460328812156
  reproj_max: 1.978001356124878
  reproj_median: 0.7422444820404053
  reproj_p95: 1.628904658555984
  sharpness_left: 739.5026512000462
  sharpness_mean: 458.20397709228973
  sharpness_right: 176.90530298453322
- center_left_x_norm: 0.572678518295288
  center_left_y_norm: 0.38345777723524305
  center_right_x_norm: 0.290194034576416
  center_right_y_norm: 0.3120910856458876
  coverage_left: 0.22215789794921875
  coverage_mean: 0.1897091505262587
  coverage_right: 0.1572604031032986
  epipolar_max: 1.4849853515625
  epipolar_mean: 0.6101548671722412
  epipolar_p95: 1.3507095336914061
  lr_span_diff_norm: 0.0884577214717865
  name: pair_0044
  pose_left_euler_deg: [9.144737347865666, -20.720816579460102, -170.29328790531233]
  pose_left_z: 459.8851744585114
  pose_right_euler_deg: [7.945326736151292, -20.959716696416464, -167.45185533489706]
  pose_right_z: 476.8202264583348
  reproj_max: 2.4443483352661133
  reproj_median: 0.9229623675346375
  reproj_p95: 2.1217903614044187
  sharpness_left: 538.1596444396221
  sharpness_mean: 335.8424453886716
  sharpness_right: 133.52524633772111
- center_left_x_norm: 0.5879465579986572
  center_left_y_norm: 0.4316562652587891
  center_right_x_norm: 0.33081347942352296
  center_right_y_norm: 0.3567331102159288
  coverage_left: 0.1407019297281901
  coverage_mean: 0.11859900580512153
  coverage_right: 0.09649608188205296
  epipolar_max: 1.4405364990234375
  epipolar_mean: 0.6059420704841614
  epipolar_p95: 1.16600341796875
  lr_span_diff_norm: 0.07116038203239441
  name: pair_0045
  pose_left_euler_deg: [9.20285609215849, -17.848711457810023, -179.7557135157099]
  pose_left_z: 531.7271446575189
  pose_right_euler_deg: [8.670790157030622, -16.21696113436136, -177.301319546354]
  pose_right_z: 554.7605313870565
  reproj_max: 1.6162340641021729
  reproj_median: 0.4999820291996002
  reproj_p95: 1.1558929562568658
  sharpness_left: 544.7252212055528
  sharpness_mean: 357.3474291952694
  sharpness_right: 169.969637184986
- center_left_x_norm: 0.5954864025115967
  center_left_y_norm: 0.3931713104248047
  center_right_x_norm: 0.34263637065887453
  center_right_y_norm: 0.3230247921413846
  coverage_left: 0.19737982855902778
  coverage_mean: 0.16018531799316404
  coverage_right: 0.12299080742730034
  epipolar_max: 4.83282470703125
  epipolar_mean: 2.4316279888153076
  epipolar_p95: 4.198902893066404
  lr_span_diff_norm: 0.10147804021835327
  name: pair_0046
  pose_left_euler_deg: [9.431317955464841, -9.40872341769973, 165.39108402898484]
  pose_left_z: 560.6634599390432
  pose_right_euler_deg: [9.030371126282331, -8.699392810844113, 168.04815191616382]
  pose_right_z: 585.4615589549611
  reproj_max: 1.5863927602767944
  reproj_median: 0.5910347700119019
  reproj_p95: 1.4000102281570435
  sharpness_left: 599.6532815994816
  sharpness_mean: 381.64707911218653
  sharpness_right: 163.6408766248915
- center_left_x_norm: 0.5721383571624756
  center_left_y_norm: 0.4134233262803819
  center_right_x_norm: 0.31049864292144774
  center_right_y_norm: 0.3405435985989041
  coverage_left: 0.1864175584581163
  coverage_mean: 0.1616259511311849
  coverage_right: 0.13683434380425347
  epipolar_max: 2.598388671875
  epipolar_mean: 0.9535449147224426
  epipolar_p95: 2.017701721191406
  lr_span_diff_norm: 0.0726694941520691
  name: pair_0047
  pose_left_euler_deg: [9.668077954941747, -15.21990015432454, -170.97257207194966]
  pose_left_z: 516.3313146714809
  pose_right_euler_deg: [7.072946743923121, -13.988162247125919, -168.44876937870973]
  pose_right_z: 540.1891211154007
  reproj_max: 1.4159817695617676
  reproj_median: 0.5674736499786377
  reproj_p95: 1.273790496587753
  sharpness_left: 589.0642675882551
  sharpness_mean: 381.10486514357757
  sharpness_right: 173.1454626989
- center_left_x_norm: 0.5475589752197265
  center_left_y_norm: 0.3732326083713108
  center_right_x_norm: 0.28756678104400635
  center_right_y_norm: 0.303463978237576
  coverage_left: 0.1994478522406684
  coverage_mean: 0.1751802232530382
  coverage_right: 0.15091259426540798
  epipolar_max: 1.2628021240234375
  epipolar_mean: 0.3258731961250305
  epipolar_p95: 0.7227920532226562
  lr_span_diff_norm: 0.06569998860359191
  name: pair_0048
  pose_left_euler_deg: [5.504008870554317, -7.629317508175331, -170.99773614395863]
  pose_left_z: 520.6587932525854
  pose_right_euler_deg: [4.287666594449689, -6.402709086358125, -168.61899696422236]
  pose_right_z: 543.5169771242522
  reproj_max: 1.5356475114822388
  reproj_median: 0.461151659488678
  reproj_p95: 1.0709558963775632
  sharpness_left: 646.0845476612047
  sharpness_mean: 406.17706502801354
  sharpness_right: 166.2695823948224
- center_left_x_norm: 0.578593397140503
  center_left_y_norm: 0.4457939995659722
  center_right_x_norm: 0.30161950588226316
  center_right_y_norm: 0.3653330485026042
  coverage_left: 0.2052232699924045
  coverage_mean: 0.1681530804104275
  coverage_right: 0.1310828908284505
  epipolar_max: 1.26171875
  epipolar_mean: 0.5289018154144287
  epipolar_p95: 1.1109611511230468
  lr_span_diff_norm: 0.09954085946083069
  name: pair_0049
  pose_left_euler_deg: [9.710809225759471, -4.718126186026065, 173.44033081936846]
  pose_left_z: 498.73748702466526
  pose_right_euler_deg: [6.461822037521376, -4.577937172077729, 175.81105901726477]
  pose_right_z: 522.0923256159621
  reproj_max: 1.5059022903442383
  reproj_median: 0.4974697232246399
  reproj_p95: 1.080106657743454
  sharpness_left: 883.340842796872
  sharpness_mean: 538.2423273864346
  sharpness_right: 193.14381197599707
- center_left_x_norm: 0.5654112815856933
  center_left_y_norm: 0.40858578152126734
  center_right_x_norm: 0.29475114345550535
  center_right_y_norm: 0.334091673956977
  coverage_left: 0.1761311509874132
  coverage_mean: 0.15452093760172525
  coverage_right: 0.13291072421603733
  epipolar_max: 1.4009246826171875
  epipolar_mean: 0.3830868899822235
  epipolar_p95: 1.0200195312499993
  lr_span_diff_norm: 0.06460641026496887
  name: pair_0050
  pose_left_euler_deg: [7.263710730955484, -9.683779884147274, -176.68092015368404]
  pose_left_z: 501.38380432320514
  pose_right_euler_deg: [5.412503829015699, -9.006394701416665, -174.30868075388818]
  pose_right_z: 523.8245530622478
  reproj_max: 1.370194673538208
  reproj_median: 0.4621000289916992
  reproj_p95: 1.1031094074249268
  sharpness_left: 819.9856900459529
  sharpness_mean: 500.69656171119374
  sharpness_right: 181.40743337643457
