# Supplementary material for: Quantifying and Improving Stereo Camera Calibration Robustness: An Outlier-Aware Algorithm for Digital Twin Data Acquisition
Source: J Imaging. 2026 Jun 25;12(7):280. doi: 10.3390/jimaging12070280 (PMC13413186; doi:10.3390/jimaging12070280)
Supplement: Supplementary file 1 [file jimaging-12-00280-s001.zip › Supplementary Materials/first test/results/OutAw_ranked_subsets.yaml]

best_run: &id001
  file: data/results/v2_runs/run_0015.yaml
  mean_epipolar_error: 0.5119699405299293
  mean_square_abs_error: 0.10974001912945346
  mean_square_length_std: 0.1140295136285941
  num_pairs: 6
  pair_names: [pair_0004, pair_0007, pair_0010, pair_0030, pair_0045, pair_0048]
  run_id: 15
  score: 0.012955840660337826
  stability: {baseline_std: 0.6105427503345484, fx1_std: 9.004722647433688, fx2_std: 4.868614969317548,
    fy1_std: 7.893571612621217, fy2_std: 4.995902746700802, stereo_rms_std: 0.057563676184600635}
  stereo_rms: 0.6895271423644064
ranked_runs:
- *id001
- file: data/results/v2_runs/run_0012.yaml
  mean_epipolar_error: 0.5274345245626237
  mean_square_abs_error: 0.11108844169151827
  mean_square_length_std: 0.11088101248302477
  num_pairs: 6
  pair_names: [pair_0004, pair_0007, pair_0010, pair_0019, pair_0045, pair_0048]
  run_id: 12
  score: 0.03773847793452318
  stability: {baseline_std: 0.6584704215051699, fx1_std: 24.827964360057393, fx2_std: 17.47488049057534,
    fy1_std: 23.54875232229712, fy2_std: 17.202817609571404, stereo_rms_std: 0.03364663061120364}
  stereo_rms: 0.6923808797846329
- file: data/results/v2_runs/run_0009.yaml
  mean_epipolar_error: 0.5531682504547967
  mean_square_abs_error: 0.11045967977106784
  mean_square_length_std: 0.11043594981925237
  num_pairs: 6
  pair_names: [pair_0004, pair_0010, pair_0019, pair_0030, pair_0045, pair_0048]
  run_id: 9
  score: 0.07833774824420844
  stability: {baseline_std: 0.9704761815907835, fx1_std: 8.880029414447453, fx2_std: 4.448657921193568,
    fy1_std: 8.447085126053341, fy2_std: 4.705426643335556, stereo_rms_std: 0.028821418152230625}
  stereo_rms: 0.7485713125802729
- file: data/results/v2_runs/run_0002.yaml
  mean_epipolar_error: 0.5548134214348264
  mean_square_abs_error: 0.1112080668605499
  mean_square_length_std: 0.11197263679390033
  num_pairs: 6
  pair_names: [pair_0007, pair_0010, pair_0019, pair_0030, pair_0045, pair_0048]
  run_id: 2
  score: 0.08594426724102312
  stability: {baseline_std: 0.8591858021647001, fx1_std: 9.417880954753926, fx2_std: 7.9721900875942495,
    fy1_std: 8.955536757156667, fy2_std: 7.727849128637038, stereo_rms_std: 0.027256516469490105}
  stereo_rms: 0.7452415246191983
- file: data/results/v2_runs/run_0003.yaml
  mean_epipolar_error: 0.5560452623499764
  mean_square_abs_error: 0.11197664176548966
  mean_square_length_std: 0.11924099818272468
  num_pairs: 6
  pair_names: [pair_0004, pair_0010, pair_0030, pair_0045, pair_0048, pair_0050]
  run_id: 3
  score: 0.1062299906949224
  stability: {baseline_std: 2.5893852407779065, fx1_std: 15.169566353993774, fx2_std: 8.684895997074683,
    fy1_std: 14.630610906183158, fy2_std: 9.134890689674322, stereo_rms_std: 0.04752025587795682}
  stereo_rms: 0.7391948801336304
- file: data/results/v2_runs/run_0010.yaml
  mean_epipolar_error: 0.5019213043981128
  mean_square_abs_error: 0.11406480796020944
  mean_square_length_std: 0.12062549768881742
  num_pairs: 6
  pair_names: [pair_0007, pair_0010, pair_0019, pair_0030, pair_0045, pair_0047]
  run_id: 10
  score: 0.10810320381042746
  stability: {baseline_std: 4.614964725653667, fx1_std: 7.431604124773138, fx2_std: 32.54928781595889,
    fy1_std: 7.415535106425287, fy2_std: 30.68097065604501, stereo_rms_std: 0.060143779573541396}
  stereo_rms: 0.7443230993093862
- file: data/results/v2_runs/run_0017.yaml
  mean_epipolar_error: 0.5763095600737466
  mean_square_abs_error: 0.11463137254065509
  mean_square_length_std: 0.12688591109706518
  num_pairs: 6
  pair_names: [pair_0004, pair_0007, pair_0010, pair_0045, pair_0047, pair_0048]
  run_id: 17
  score: 0.14259248963468799
  stability: {baseline_std: 3.2986699726172453, fx1_std: 19.895550837327185, fx2_std: 19.377960457332048,
    fy1_std: 18.834086669102213, fy2_std: 18.10824059710727, stereo_rms_std: 0.07357199723739265}
  stereo_rms: 0.7236038500714408
- file: data/results/v2_runs/run_0011.yaml
  mean_epipolar_error: 0.5983128348986307
  mean_square_abs_error: 0.114476394197562
  mean_square_length_std: 0.12382162846556424
  num_pairs: 6
  pair_names: [pair_0004, pair_0007, pair_0010, pair_0045, pair_0048, pair_0050]
  run_id: 11
  score: 0.14309929965616233
  stability: {baseline_std: 12.180889689925703, fx1_std: 41.675432493712684, fx2_std: 24.06514614755294,
    fy1_std: 40.920415163667435, fy2_std: 24.299336418645574, stereo_rms_std: 0.16463641460803205}
  stereo_rms: 0.7015753485984051
- file: data/results/v2_runs/run_0006.yaml
  mean_epipolar_error: 0.5916340814696418
  mean_square_abs_error: 0.11473272863682024
  mean_square_length_std: 0.1255321431755605
  num_pairs: 6
  pair_names: [pair_0007, pair_0010, pair_0030, pair_0045, pair_0048, pair_0050]
  run_id: 6
  score: 0.16291887724225948
  stability: {baseline_std: 3.721499012595086, fx1_std: 17.64484086539821, fx2_std: 9.796178374068269,
    fy1_std: 17.217255289555034, fy2_std: 9.995631573796064, stereo_rms_std: 0.04534136017960839}
  stereo_rms: 0.7484843851038917
- file: data/results/v2_runs/run_0005.yaml
  mean_epipolar_error: 0.6491534842385186
  mean_square_abs_error: 0.11648357669370007
  mean_square_length_std: 0.12601427199347348
  num_pairs: 6
  pair_names: [pair_0004, pair_0010, pair_0019, pair_0045, pair_0048, pair_0050]
  run_id: 5
  score: 0.2106952025651785
  stability: {baseline_std: 3.4038289198558496, fx1_std: 17.82350796501676, fx2_std: 18.75701898270683,
    fy1_std: 16.945037472496132, fy2_std: 17.60098079998964, stereo_rms_std: 0.0375943603278176}
  stereo_rms: 0.7547444056315797
- file: data/results/v2_runs/run_0007.yaml
  mean_epipolar_error: 0.5869510091013379
  mean_square_abs_error: 0.11905223750726297
  mean_square_length_std: 0.13342708211604404
  num_pairs: 6
  pair_names: [pair_0007, pair_0010, pair_0030, pair_0045, pair_0047, pair_0048]
  run_id: 7
  score: 0.23875593759429636
  stability: {baseline_std: 3.8821582664368215, fx1_std: 20.432593019781073, fx2_std: 10.64158138579,
    fy1_std: 20.886998427312328, fy2_std: 9.928581250875784, stereo_rms_std: 0.058819052340290646}
  stereo_rms: 0.7886426156533604
- file: data/results/v2_runs/run_0000.yaml
  mean_epipolar_error: 0.6598406996991899
  mean_square_abs_error: 0.11838732255687281
  mean_square_length_std: 0.13148222748820415
  num_pairs: 6
  pair_names: [pair_0010, pair_0019, pair_0030, pair_0045, pair_0048, pair_0050]
  run_id: 0
  score: 0.2745250615909203
  stability: {baseline_std: 3.262114498763104, fx1_std: 11.544108959589181, fx2_std: 14.557643900107655,
    fy1_std: 10.86376271735921, fy2_std: 13.299005687902026, stereo_rms_std: 0.04165855068796597}
  stereo_rms: 0.803337027665939
- file: data/results/v2_runs/run_0014.yaml
  mean_epipolar_error: 0.6279733843273587
  mean_square_abs_error: 0.12076767542028942
  mean_square_length_std: 0.13809105187345863
  num_pairs: 6
  pair_names: [pair_0010, pair_0019, pair_0030, pair_0045, pair_0047, pair_0048]
  run_id: 14
  score: 0.3352276607711346
  stability: {baseline_std: 3.4601481428230207, fx1_std: 14.675626469045872, fx2_std: 21.078584975009303,
    fy1_std: 14.489096536821988, fy2_std: 19.277119089299585, stereo_rms_std: 0.04803450208197901}
  stereo_rms: 0.8535452007525438
- file: data/results/v2_runs/run_0001.yaml
  mean_epipolar_error: 0.7680266598860422
  mean_square_abs_error: 0.12362076133810065
  mean_square_length_std: 0.14137650141152758
  num_pairs: 6
  pair_names: [pair_0007, pair_0010, pair_0019, pair_0045, pair_0048, pair_0050]
  run_id: 1
  score: 0.37358290456861365
  stability: {baseline_std: 8.948116073478428, fx1_std: 22.51705721300229, fx2_std: 16.05656354799754,
    fy1_std: 22.107689872268047, fy2_std: 16.43021085321635, stereo_rms_std: 0.08442788298750763}
  stereo_rms: 0.7882464634979243
- file: data/results/v2_runs/run_0008.yaml
  mean_epipolar_error: 0.7424929175111983
  mean_square_abs_error: 0.1265362747538759
  mean_square_length_std: 0.14542634760298384
  num_pairs: 6
  pair_names: [pair_0004, pair_0010, pair_0045, pair_0047, pair_0048, pair_0050]
  run_id: 8
  score: 0.40456764516299015
  stability: {baseline_std: 8.183803523175463, fx1_std: 21.427489210361095, fx2_std: 20.517489831170977,
    fy1_std: 21.5784303662464, fy2_std: 19.525801631436412, stereo_rms_std: 0.10831841117215567}
  stereo_rms: 0.8074294098228317
- file: data/results/v2_runs/run_0013.yaml
  mean_epipolar_error: 0.7952781120936075
  mean_square_abs_error: 0.13525040146840228
  mean_square_length_std: 0.15917693354338183
  num_pairs: 6
  pair_names: [pair_0010, pair_0030, pair_0045, pair_0047, pair_0048, pair_0050]
  run_id: 13
  score: 0.5745107733801509
  stability: {baseline_std: 7.347055529839666, fx1_std: 21.572076124208085, fx2_std: 18.109854391422054,
    fy1_std: 21.45669991260943, fy2_std: 16.148031732185256, stereo_rms_std: 0.10696836800197086}
  stereo_rms: 0.8859179986393817
- file: data/results/v2_runs/run_0004.yaml
  mean_epipolar_error: 0.9166118436389499
  mean_square_abs_error: 0.14007680248046295
  mean_square_length_std: 0.16518603977067417
  num_pairs: 6
  pair_names: [pair_0007, pair_0010, pair_0045, pair_0047, pair_0048, pair_0050]
  run_id: 4
  score: 0.6667162824395382
  stability: {baseline_std: 11.983769150717452, fx1_std: 26.049194274002453, fx2_std: 23.230397242600155,
    fy1_std: 25.713091584000946, fy2_std: 22.78696941153416, stereo_rms_std: 0.1243461901121377}
  stereo_rms: 0.8707486353736998
- file: data/results/v2_runs/run_0018.yaml
  mean_epipolar_error: 1.0272965828577678
  mean_square_abs_error: 0.15425644467808441
  mean_square_length_std: 0.1763794033703678
  num_pairs: 6
  pair_names: [pair_0007, pair_0010, pair_0019, pair_0045, pair_0047, pair_0050]
  run_id: 18
  score: 0.8608633926702831
  stability: {baseline_std: 8.884463038274074, fx1_std: 14.844834711639352, fx2_std: 25.097034401052262,
    fy1_std: 15.177937583993122, fy2_std: 24.282564412873523, stereo_rms_std: 0.10032504809360923}
  stereo_rms: 0.9203972046304935
- file: data/results/v2_runs/run_0016.yaml
  mean_epipolar_error: 1.0246743890974257
  mean_square_abs_error: 0.14942670295742677
  mean_square_length_std: 0.1733684432711996
  num_pairs: 6
  pair_names: [pair_0010, pair_0019, pair_0045, pair_0047, pair_0048, pair_0050]
  run_id: 16
  score: 0.9147799003005179
  stability: {baseline_std: 42.437323389950066, fx1_std: 22.87622238429202, fx2_std: 161.96199421989994,
    fy1_std: 22.740116756894654, fy2_std: 163.1994215150656, stereo_rms_std: 0.5028960435868961}
  stereo_rms: 0.9262244253250347
