# Supplementary material for: Quantifying and Improving Stereo Camera Calibration Robustness: An Outlier-Aware Algorithm for Digital Twin Data Acquisition
Source: J Imaging. 2026 Jun 25;12(7):280. doi: 10.3390/jimaging12070280 (PMC13413186; doi:10.3390/jimaging12070280)
Supplement: Supplementary file 1 [file jimaging-12-00280-s001.zip › Supplementary Materials/first test/results/OutAw_refined_best.yaml]

baseline: 132.61642300243167
best_initial_file: data/results/v2_runs/run_0015.yaml
best_initial_run_id: 15
final_names: [pair_0050, pair_0007, pair_0004, pair_0030, pair_0010, pair_0045, pair_0048,
  pair_0047, pair_0019]
num_final_pairs: 9
num_kept_pairs_in_filter_stage: 9
num_rejected_after_refinement: 0
num_scored_pairs_for_refinement: 9
pair_scores:
- {epipolar_mean: 0.2761216461658478, epipolar_p95: 0.7450302124023428, name: pair_0050,
  num_points: 54, triangulated_z_mean: 520.3114624023438}
- {epipolar_mean: 0.2848188579082489, epipolar_p95: 0.6644271850585936, name: pair_0007,
  num_points: 54, triangulated_z_mean: 486.6221008300781}
- {epipolar_mean: 0.2909238040447235, epipolar_p95: 0.6418243408203121, name: pair_0004,
  num_points: 54, triangulated_z_mean: 481.8141784667969}
- {epipolar_mean: 0.30857425928115845, epipolar_p95: 0.7517715454101559, name: pair_0030,
  num_points: 54, triangulated_z_mean: 483.5220947265625}
- {epipolar_mean: 0.42346587777137756, epipolar_p95: 0.7086410522460938, name: pair_0010,
  num_points: 54, triangulated_z_mean: 601.5748901367188}
- {epipolar_mean: 0.4835445284843445, epipolar_p95: 0.9008384704589842, name: pair_0045,
  num_points: 54, triangulated_z_mean: 566.2764892578125}
- {epipolar_mean: 0.48430392146110535, epipolar_p95: 0.902899932861328, name: pair_0048,
  num_points: 54, triangulated_z_mean: 539.2234497070312}
- {epipolar_mean: 0.8951039910316467, epipolar_p95: 1.8909362792968745, name: pair_0047,
  num_points: 54, triangulated_z_mean: 546.271240234375}
- {epipolar_mean: 1.1608725786209106, epipolar_p95: 1.6461456298828125, name: pair_0019,
  num_points: 54, triangulated_z_mean: 541.3269653320312}
refined_file: data/results/v2_runs/best_refined.yaml
rejected_after_refinement: []
stereo_rms: 0.7666711741762902
