# Supplementary material for: Quantifying and Improving Stereo Camera Calibration Robustness: An Outlier-Aware Algorithm for Digital Twin Data Acquisition
Source: J Imaging. 2026 Jun 25;12(7):280. doi: 10.3390/jimaging12070280 (PMC13413186; doi:10.3390/jimaging12070280)
Supplement: Supplementary file 1 [file jimaging-12-00280-s001.zip › Supplementary Materials/first test/results/OutAw_runs/best_refined.yaml]

%YAML:1.0
---
image_width: !!opencv-matrix
   rows: 1
   cols: 1
   dt: i
   data: [ 1280 ]
image_height: !!opencv-matrix
   rows: 1
   cols: 1
   dt: i
   data: [ 720 ]
K1: !!opencv-matrix
   rows: 3
   cols: 3
   dt: d
   data: [ 1.2294800677707851e+03, 0., 6.1743252474047813e+02, 0.,
       1.2273112290611623e+03, 3.6683981081642787e+02, 0., 0., 1. ]
D1: !!opencv-matrix
   rows: 1
   cols: 5
   dt: d
   data: [ 5.8439456691515346e-01, -5.3647345794765737e+00,
       -8.1094290360403745e-04, -1.8725388764188747e-03,
       1.7847009573439447e+01 ]
K2: !!opencv-matrix
   rows: 3
   cols: 3
   dt: d
   data: [ 1.0535219608229727e+03, 0., 5.9305789582048044e+02, 0.,
       1.0489973566560875e+03, 3.6169494631289479e+02, 0., 0., 1. ]
D2: !!opencv-matrix
   rows: 1
   cols: 5
   dt: d
   data: [ 3.8685381315877582e-01, -1.5381607478389936e+00,
       1.2943753276108508e-02, 3.9886771018594121e-04,
       2.5767994898032351e+00 ]
R: !!opencv-matrix
   rows: 3
   cols: 3
   dt: d
   data: [ 9.9867025372991347e-01, -3.7658742185727165e-02,
       -3.5207150580802267e-02, 3.6178660314048643e-02,
       9.9847196640167424e-01, -4.1771244269887930e-02,
       3.6726405390550193e-02, 4.0441951572134802e-02,
       9.9850669486995736e-01 ]
T: !!opencv-matrix
   rows: 3
   cols: 1
   dt: d
   data: [ -1.3175680186607295e+02, -1.0173844105122487e+01,
       1.1124464396497993e+01 ]
E: !!opencv-matrix
   rows: 3
   cols: 3
   dt: d
   data: [ -7.7611694156161681e-01, -1.1518915951738578e+01,
       -9.6939687318502656e+00, 1.5948625399755834e+01,
       4.9095688637050632e+00, 1.3116838806479004e+02,
       5.3935308950931962e+00, -1.3193860721820624e+02,
       5.1454534935723046e+00 ]
F: !!opencv-matrix
   rows: 3
   cols: 3
   dt: d
   data: [ -1.8648604097002230e-07, -2.7726660175888569e-06,
       -1.7315304570889695e-03, 3.8486783974976500e-06,
       1.1868573000053392e-06, 3.6105285975816526e-02,
       8.3874136811586721e-05, -3.2243041413245140e-02,
       9.9999999999999989e-01 ]
R1: !!opencv-matrix
   rows: 3
   cols: 3
   dt: d
   data: [ 9.9189157898347058e-01, 3.5792004783143247e-02,
       -1.2194272399483637e-01, -3.8115379674763090e-02,
       9.9913256299202624e-01, -1.6773175049272556e-02,
       1.2123660080159801e-01, 2.1285064307827176e-02,
       9.9239540137159332e-01 ]
R2: !!opencv-matrix
   rows: 3
   cols: 3
   dt: d
   data: [ 9.9351798882146780e-01, 7.6716321212613806e-02,
       -8.3884515542195573e-02, -7.5100235790209871e-02,
       9.9692752788476369e-01, 2.2258902260190533e-02,
       8.5334403802924980e-02, -1.5814872910551680e-02,
       9.9622684631685299e-01 ]
P1: !!opencv-matrix
   rows: 3
   cols: 4
   dt: d
   data: [ 1.1381542928586250e+03, 0., 7.7000096511840820e+02, 0., 0.,
       1.1381542928586250e+03, 3.6225554275512701e+02, 0., 0., 0., 1.,
       0. ]
P2: !!opencv-matrix
   rows: 3
   cols: 4
   dt: d
   data: [ 1.1381542928586250e+03, 0., 7.7000096511840820e+02,
       -1.5093795114377292e+05, 0., 1.1381542928586250e+03,
       3.6225554275512701e+02, 0., 0., 0., 1., 0. ]
Q: !!opencv-matrix
   rows: 4
   cols: 4
   dt: d
   data: [ 1., 0., 0., -7.7000096511840820e+02, 0., 1., 0.,
       -3.6225554275512701e+02, 0., 0., 0., 1.1381542928586250e+03, 0.,
       0., 7.5405442053105582e-03, 0. ]
mono_left_rms: 6.1338601013361571e-01
mono_right_rms: 5.5686676743023522e-01
stereo_rms: 7.6667117417629016e-01
baseline: 1.3261642300243167e+02
