# Supplementary material for: Quantifying and Improving Stereo Camera Calibration Robustness: An Outlier-Aware Algorithm for Digital Twin Data Acquisition
Source: J Imaging. 2026 Jun 25;12(7):280. doi: 10.3390/jimaging12070280 (PMC13413186; doi:10.3390/jimaging12070280)
Supplement: Supplementary file 1 [file jimaging-12-00280-s001.zip › Supplementary Materials/first test/results/OutAw_runs/calibration_runs.yaml]

runs:
- baseline: 132.3263769450735
  file: data/results/v2_runs/run_0000.yaml
  num_pairs: 6
  pair_names: [pair_0010, pair_0019, pair_0030, pair_0045, pair_0048, pair_0050]
  run_id: 0
  stereo_rms: 0.803337027665939
- baseline: 137.73192866146104
  file: data/results/v2_runs/run_0001.yaml
  num_pairs: 6
  pair_names: [pair_0007, pair_0010, pair_0019, pair_0045, pair_0048, pair_0050]
  run_id: 1
  stereo_rms: 0.7882464634979243
- baseline: 129.25830474226214
  file: data/results/v2_runs/run_0002.yaml
  num_pairs: 6
  pair_names: [pair_0007, pair_0010, pair_0019, pair_0030, pair_0045, pair_0048]
  run_id: 2
  stereo_rms: 0.7452415246191983
- baseline: 131.18969209818448
  file: data/results/v2_runs/run_0003.yaml
  num_pairs: 6
  pair_names: [pair_0004, pair_0010, pair_0030, pair_0045, pair_0048, pair_0050]
  run_id: 3
  stereo_rms: 0.7391948801336304
- baseline: 143.61452399200556
  file: data/results/v2_runs/run_0004.yaml
  num_pairs: 6
  pair_names: [pair_0007, pair_0010, pair_0045, pair_0047, pair_0048, pair_0050]
  run_id: 4
  stereo_rms: 0.8707486353736998
- baseline: 133.38933440682868
  file: data/results/v2_runs/run_0005.yaml
  num_pairs: 6
  pair_names: [pair_0004, pair_0010, pair_0019, pair_0045, pair_0048, pair_0050]
  run_id: 5
  stereo_rms: 0.7547444056315797
- baseline: 132.22095676489405
  file: data/results/v2_runs/run_0006.yaml
  num_pairs: 6
  pair_names: [pair_0007, pair_0010, pair_0030, pair_0045, pair_0048, pair_0050]
  run_id: 6
  stereo_rms: 0.7484843851038917
- baseline: 132.33959993621224
  file: data/results/v2_runs/run_0007.yaml
  num_pairs: 6
  pair_names: [pair_0007, pair_0010, pair_0030, pair_0045, pair_0047, pair_0048]
  run_id: 7
  stereo_rms: 0.7886426156533604
- baseline: 137.3201613006701
  file: data/results/v2_runs/run_0008.yaml
  num_pairs: 6
  pair_names: [pair_0004, pair_0010, pair_0045, pair_0047, pair_0048, pair_0050]
  run_id: 8
  stereo_rms: 0.8074294098228317
- baseline: 129.12993534429435
  file: data/results/v2_runs/run_0009.yaml
  num_pairs: 6
  pair_names: [pair_0004, pair_0010, pair_0019, pair_0030, pair_0045, pair_0048]
  run_id: 9
  stereo_rms: 0.7485713125802729
- baseline: 130.54674143637445
  file: data/results/v2_runs/run_0010.yaml
  num_pairs: 6
  pair_names: [pair_0007, pair_0010, pair_0019, pair_0030, pair_0045, pair_0047]
  run_id: 10
  stereo_rms: 0.7443230993093862
- baseline: 132.81593808885395
  file: data/results/v2_runs/run_0011.yaml
  num_pairs: 6
  pair_names: [pair_0004, pair_0007, pair_0010, pair_0045, pair_0048, pair_0050]
  run_id: 11
  stereo_rms: 0.7015753485984051
- baseline: 128.94655868422487
  file: data/results/v2_runs/run_0012.yaml
  num_pairs: 6
  pair_names: [pair_0004, pair_0007, pair_0010, pair_0019, pair_0045, pair_0048]
  run_id: 12
  stereo_rms: 0.6923808797846329
- baseline: 137.46360920515073
  file: data/results/v2_runs/run_0013.yaml
  num_pairs: 6
  pair_names: [pair_0010, pair_0030, pair_0045, pair_0047, pair_0048, pair_0050]
  run_id: 13
  stereo_rms: 0.8859179986393817
- baseline: 132.41009526821364
  file: data/results/v2_runs/run_0014.yaml
  num_pairs: 6
  pair_names: [pair_0010, pair_0019, pair_0030, pair_0045, pair_0047, pair_0048]
  run_id: 14
  stereo_rms: 0.8535452007525438
- baseline: 129.48533537047297
  file: data/results/v2_runs/run_0015.yaml
  num_pairs: 6
  pair_names: [pair_0004, pair_0007, pair_0010, pair_0030, pair_0045, pair_0048]
  run_id: 15
  stereo_rms: 0.6895271423644064
- baseline: 144.23061494760108
  file: data/results/v2_runs/run_0016.yaml
  num_pairs: 6
  pair_names: [pair_0010, pair_0019, pair_0045, pair_0047, pair_0048, pair_0050]
  run_id: 16
  stereo_rms: 0.9262244253250347
- baseline: 131.88663259297905
  file: data/results/v2_runs/run_0017.yaml
  num_pairs: 6
  pair_names: [pair_0004, pair_0007, pair_0010, pair_0045, pair_0047, pair_0048]
  run_id: 17
  stereo_rms: 0.7236038500714408
- baseline: 150.41532164409347
  file: data/results/v2_runs/run_0018.yaml
  num_pairs: 6
  pair_names: [pair_0007, pair_0010, pair_0019, pair_0045, pair_0047, pair_0050]
  run_id: 18
  stereo_rms: 0.9203972046304935
