# Supplementary material for: Quantifying and Improving Stereo Camera Calibration Robustness: An Outlier-Aware Algorithm for Digital Twin Data Acquisition
Source: J Imaging. 2026 Jun 25;12(7):280. doi: 10.3390/jimaging12070280 (PMC13413186; doi:10.3390/jimaging12070280)
Supplement: Supplementary file 1 [file jimaging-12-00280-s001.zip › Supplementary Materials/first test/results/OutAw_runs/rectified_eval.yaml]

baseline: 132.68584846001417
mean_vertical_epipolar_error_px: 0.37484032412370044
median_vertical_epipolar_error_px: 0.3137359619140625
num_final_pairs: 6
num_pairs_rectified: 6
pairs:
- {checkerboard_left: true, checkerboard_right: true, epipolar_overlay: data/results/v2_runs/epipolar_overlays/pair_0004_epipolar_overlay.png,
  max: 0.858184814453125, mean: 0.36093562841415405, median: 0.32745361328125, name: pair_0004,
  rectified_left: data/results/v2_runs/rectified_left/pair_0004_left.png, rectified_right: data/results/v2_runs/rectified_right/pair_0004_right.png,
  triangulated_points: 54, triangulated_z_mean: 478.9615783691406, triangulation_plot: data/results/v2_runs/triangulation_plots/pair_0004_triangulation.png}
- {checkerboard_left: true, checkerboard_right: true, epipolar_overlay: data/results/v2_runs/epipolar_overlays/pair_0007_epipolar_overlay.png,
  max: 0.936553955078125, mean: 0.3330312669277191, median: 0.28558349609375, name: pair_0007,
  rectified_left: data/results/v2_runs/rectified_left/pair_0007_left.png, rectified_right: data/results/v2_runs/rectified_right/pair_0007_right.png,
  triangulated_points: 54, triangulated_z_mean: 483.71734619140625, triangulation_plot: data/results/v2_runs/triangulation_plots/pair_0007_triangulation.png}
- {checkerboard_left: true, checkerboard_right: true, epipolar_overlay: data/results/v2_runs/epipolar_overlays/pair_0030_epipolar_overlay.png,
  max: 1.0085906982421875, mean: 0.37495818734169006, median: 0.300018310546875, name: pair_0030,
  rectified_left: data/results/v2_runs/rectified_left/pair_0030_left.png, rectified_right: data/results/v2_runs/rectified_right/pair_0030_right.png,
  triangulated_points: 54, triangulated_z_mean: 480.6315002441406, triangulation_plot: data/results/v2_runs/triangulation_plots/pair_0030_triangulation.png}
- {checkerboard_left: true, checkerboard_right: true, epipolar_overlay: data/results/v2_runs/epipolar_overlays/pair_0045_epipolar_overlay.png,
  max: 1.4669189453125, mean: 0.4903177320957184, median: 0.49261474609375, name: pair_0045,
  rectified_left: data/results/v2_runs/rectified_left/pair_0045_left.png, rectified_right: data/results/v2_runs/rectified_right/pair_0045_right.png,
  triangulated_points: 54, triangulated_z_mean: 562.7947387695312, triangulation_plot: data/results/v2_runs/triangulation_plots/pair_0045_triangulation.png}
- {checkerboard_left: true, checkerboard_right: true, epipolar_overlay: data/results/v2_runs/epipolar_overlays/pair_0048_epipolar_overlay.png,
  max: 1.577392578125, mean: 0.3808111846446991, median: 0.3310089111328125, name: pair_0048,
  rectified_left: data/results/v2_runs/rectified_left/pair_0048_left.png, rectified_right: data/results/v2_runs/rectified_right/pair_0048_right.png,
  triangulated_points: 54, triangulated_z_mean: 534.987060546875, triangulation_plot: data/results/v2_runs/triangulation_plots/pair_0048_triangulation.png}
- {checkerboard_left: true, checkerboard_right: true, epipolar_overlay: data/results/v2_runs/epipolar_overlays/pair_0050_epipolar_overlay.png,
  max: 1.25079345703125, mean: 0.30898794531822205, median: 0.23099517822265625, name: pair_0050,
  rectified_left: data/results/v2_runs/rectified_left/pair_0050_left.png, rectified_right: data/results/v2_runs/rectified_right/pair_0050_right.png,
  triangulated_points: 54, triangulated_z_mean: 516.92529296875, triangulation_plot: data/results/v2_runs/triangulation_plots/pair_0050_triangulation.png}
refined_file: data/results/v2_runs/best_refined.yaml
stereo_rms: 0.7215884248591031
