# Supplementary material for: Quantifying and Improving Stereo Camera Calibration Robustness: An Outlier-Aware Algorithm for Digital Twin Data Acquisition
Source: J Imaging. 2026 Jun 25;12(7):280. doi: 10.3390/jimaging12070280 (PMC13413186; doi:10.3390/jimaging12070280)
Supplement: Supplementary file 1 [file jimaging-12-00280-s001.zip › Supplementary Materials/first test/results/OutAw_runs/run_0000.yaml]

%YAML:1.0
---
image_width: !!opencv-matrix
   rows: 1
   cols: 1
   dt: i
   data: [ 1280 ]
image_height: !!opencv-matrix
   rows: 1
   cols: 1
   dt: i
   data: [ 720 ]
K1: !!opencv-matrix
   rows: 3
   cols: 3
   dt: d
   data: [ 1.2330621277320386e+03, 0., 6.1118172910189094e+02, 0.,
       1.2329642688339616e+03, 3.6974823428647284e+02, 0., 0., 1. ]
D1: !!opencv-matrix
   rows: 1
   cols: 5
   dt: d
   data: [ 5.7139254599354150e-01, -4.8536826564000428e+00,
       3.0946586835252523e-04, -5.9648047027747696e-03,
       1.5562078149777161e+01 ]
K2: !!opencv-matrix
   rows: 3
   cols: 3
   dt: d
   data: [ 1.0574049867560161e+03, 0., 5.8320370907364099e+02, 0.,
       1.0528146377874641e+03, 3.5547564379738577e+02, 0., 0., 1. ]
D2: !!opencv-matrix
   rows: 1
   cols: 5
   dt: d
   data: [ 3.8417365898598554e-01, -1.6024786819293948e+00,
       1.1613127915200109e-02, -5.5139175563336832e-03,
       2.7656199142099744e+00 ]
R: !!opencv-matrix
   rows: 3
   cols: 3
   dt: d
   data: [ 9.9882901640873745e-01, -3.6871672704359509e-02,
       -3.1322128470726351e-02, 3.5819489764606846e-02,
       9.9879615338034866e-01, -3.3514297629851239e-02,
       3.2520149645370977e-02, 3.2353110277091084e-02,
       9.9894730397676179e-01 ]
T: !!opencv-matrix
   rows: 3
   cols: 1
   dt: d
   data: [ -1.3133923708494166e+02, -1.0260612081194799e+01,
       1.2449685822317045e+01 ]
E: !!opencv-matrix
   rows: 3
   cols: 3
   dt: d
   data: [ -7.7961803421861253e-01, -1.2766661024297477e+01,
       -9.8325682996136621e+00, 1.6706279088813897e+01,
       3.7901920802055495e+00, 1.3081102613362040e+02,
       5.5440926143560691e+00, -1.3155945071875357e+02,
       4.0803580723468604e+00 ]
F: !!opencv-matrix
   rows: 3
   cols: 3
   dt: d
   data: [ -2.0648913384064812e-07, -3.3816380476393472e-06,
       -1.8346421890104549e-03, 4.4441069078601223e-06,
       1.0083248104388867e-06, 3.9818602283643430e-02,
       9.3352047422672516e-05, -3.5234189890632421e-02, 1. ]
R1: !!opencv-matrix
   rows: 3
   cols: 3
   dt: d
   data: [ 9.9109571549219577e-01, 3.7806343468023508e-02,
       -1.2767130894053788e-01, -3.9717445272045737e-02,
       9.9913331671569061e-01, -1.2455519650558437e-02,
       1.2708976069721151e-01, 1.7415390385553554e-02,
       9.9173832078005542e-01 ]
R2: !!opencv-matrix
   rows: 3
   cols: 3
   dt: d
   data: [ 9.9254011269014353e-01, 7.7540187512681588e-02,
       -9.4083176081248540e-02, -7.6120520050642168e-02,
       9.9692529281808639e-01, 1.8591045338884185e-02,
       9.5235451005688171e-02, -1.1290697944362920e-02,
       9.9539074187560750e-01 ]
P1: !!opencv-matrix
   rows: 3
   cols: 4
   dt: d
   data: [ 1.1428894533107127e+03, 0., 7.7282646179199219e+02, 0., 0.,
       1.1428894533107127e+03, 3.6046669197082520e+02, 0., 0., 0., 1.,
       0. ]
P2: !!opencv-matrix
   rows: 3
   cols: 4
   dt: d
   data: [ 1.1428894533107127e+03, 0., 7.7282646179199219e+02,
       -1.5123442060534234e+05, 0., 1.1428894533107127e+03,
       3.6046669197082520e+02, 0., 0., 0., 1., 0. ]
Q: !!opencv-matrix
   rows: 4
   cols: 4
   dt: d
   data: [ 1., 0., 0., -7.7282646179199219e+02, 0., 1., 0.,
       -3.6046669197082520e+02, 0., 0., 0., 1.1428894533107127e+03, 0.,
       0., 7.5570723168449146e-03, 0. ]
mono_left_rms: 5.8900098240516396e-01
mono_right_rms: 5.8693533923980679e-01
stereo_rms: 8.0333702766593895e-01
baseline: 1.3232637694507349e+02
