# Supplementary material for: Quantifying and Improving Stereo Camera Calibration Robustness: An Outlier-Aware Algorithm for Digital Twin Data Acquisition
Source: J Imaging. 2026 Jun 25;12(7):280. doi: 10.3390/jimaging12070280 (PMC13413186; doi:10.3390/jimaging12070280)
Supplement: Supplementary file 1 [file jimaging-12-00280-s001.zip › Supplementary Materials/first test/results/OutAw_runs/run_0001.yaml]

%YAML:1.0
---
image_width: !!opencv-matrix
   rows: 1
   cols: 1
   dt: i
   data: [ 1280 ]
image_height: !!opencv-matrix
   rows: 1
   cols: 1
   dt: i
   data: [ 720 ]
K1: !!opencv-matrix
   rows: 3
   cols: 3
   dt: d
   data: [ 1.2109424896704138e+03, 0., 6.2482575611730874e+02, 0.,
       1.2103066397278260e+03, 3.6389505126227942e+02, 0., 0., 1. ]
D1: !!opencv-matrix
   rows: 1
   cols: 5
   dt: d
   data: [ 5.6790166423156674e-01, -5.2569625263115531e+00,
       -1.6127497022949452e-03, -1.6161531916075608e-04,
       1.7335193920812404e+01 ]
K2: !!opencv-matrix
   rows: 3
   cols: 3
   dt: d
   data: [ 1.0763309257143692e+03, 0., 5.9065111430514946e+02, 0.,
       1.0705287190406093e+03, 3.5196517923542712e+02, 0., 0., 1. ]
D2: !!opencv-matrix
   rows: 1
   cols: 5
   dt: d
   data: [ 3.9620105561742647e-01, -1.7290342103580247e+00,
       1.0213483507070593e-02, -2.6648243798667029e-03,
       3.0459809812447340e+00 ]
R: !!opencv-matrix
   rows: 3
   cols: 3
   dt: d
   data: [ 9.9904824590527552e-01, -3.7099906425058497e-02,
       -2.2939034348552729e-02, 3.6319793296608505e-02,
       9.9877730551124877e-01, -3.3537540317995516e-02,
       2.4155226525201766e-02, 3.2672479840707619e-02,
       9.9917417605369219e-01 ]
T: !!opencv-matrix
   rows: 3
   cols: 1
   dt: d
   data: [ -1.3379098601645885e+02, -1.1004754498036275e+01,
       3.0805058220809340e+01 ]
E: !!opencv-matrix
   rows: 3
   cols: 3
   dt: d
   data: [ -1.3846556848240850e+00, -3.1126945665386121e+01,
       -9.9625406261699663e+00, 3.4007490954767121e+01,
       3.2284185160806413e+00, 1.3297385992777001e+02,
       6.1350197208141077e+00, -1.3403567587731982e+02,
       4.2345821462835183e+00 ]
F: !!opencv-matrix
   rows: 3
   cols: 3
   dt: d
   data: [ -2.8888420739425036e-07, -6.4975049253129660e-06,
       2.7956137627943525e-05, 7.1335234799680728e-06,
       6.7755949477339508e-07, 2.9073092087557796e-02,
       -9.6245656982465999e-04, -2.6515266005136453e-02,
       9.9999999999999989e-01 ]
R1: !!opencv-matrix
   rows: 3
   cols: 3
   dt: d
   data: [ 9.6796173873798153e-01, 3.6456240675070917e-02,
       -2.4843714467684772e-01, -3.9934859671259960e-02,
       9.9916197691750996e-01, -8.9750133888633916e-03,
       2.4790175336689421e-01, 1.8608772074879296e-02,
       9.6860643931345236e-01 ]
R2: !!opencv-matrix
   rows: 3
   cols: 3
   dt: d
   data: [ 9.7138686226714477e-01, 7.9899806856589303e-02,
       -2.2365952847815548e-01, -7.6759789211752055e-02,
       9.9679088109975778e-01, 2.2712862358935909e-02,
       2.2475653177373625e-01, -4.8949178387692185e-03,
       9.7440265866036768e-01 ]
P1: !!opencv-matrix
   rows: 3
   cols: 4
   dt: d
   data: [ 1.1404176793842175e+03, 0., 9.6923598480224609e+02, 0., 0.,
       1.1404176793842175e+03, 3.4916194152832031e+02, 0., 0., 0., 1.,
       0. ]
P2: !!opencv-matrix
   rows: 3
   cols: 4
   dt: d
   data: [ 1.1404176793842175e+03, 0., 9.6923598480224609e+02,
       -1.5707192646121597e+05, 0., 1.1404176793842175e+03,
       3.4916194152832031e+02, 0., 0., 0., 1., 0. ]
Q: !!opencv-matrix
   rows: 4
   cols: 4
   dt: d
   data: [ 1., 0., 0., -9.6923598480224609e+02, 0., 1., 0.,
       -3.4916194152832031e+02, 0., 0., 0., 1.1404176793842175e+03, 0.,
       0., 7.2604806286997968e-03, 0. ]
mono_left_rms: 5.0371189458606624e-01
mono_right_rms: 5.3509120660708542e-01
stereo_rms: 7.8824646349792427e-01
baseline: 1.3773192866146104e+02
