# Supplementary material for: Quantifying and Improving Stereo Camera Calibration Robustness: An Outlier-Aware Algorithm for Digital Twin Data Acquisition
Source: J Imaging. 2026 Jun 25;12(7):280. doi: 10.3390/jimaging12070280 (PMC13413186; doi:10.3390/jimaging12070280)
Supplement: Supplementary file 1 [file jimaging-12-00280-s001.zip › Supplementary Materials/first test/results/OutAw_runs/run_0002.yaml]

%YAML:1.0
---
image_width: !!opencv-matrix
   rows: 1
   cols: 1
   dt: i
   data: [ 1280 ]
image_height: !!opencv-matrix
   rows: 1
   cols: 1
   dt: i
   data: [ 720 ]
K1: !!opencv-matrix
   rows: 3
   cols: 3
   dt: d
   data: [ 1.2560149328292521e+03, 0., 6.2436373821757797e+02, 0.,
       1.2536092588776166e+03, 3.6602140525203765e+02, 0., 0., 1. ]
D1: !!opencv-matrix
   rows: 1
   cols: 5
   dt: d
   data: [ 6.0560746717963176e-01, -6.2494773793599210e+00,
       -9.6800644283695730e-04, 4.6254547507271150e-04,
       2.3873723821981947e+01 ]
K2: !!opencv-matrix
   rows: 3
   cols: 3
   dt: d
   data: [ 1.0451227517495695e+03, 0., 5.8730235014310585e+02, 0.,
       1.0414789730040025e+03, 3.6356325969139863e+02, 0., 0., 1. ]
D2: !!opencv-matrix
   rows: 1
   cols: 5
   dt: d
   data: [ 3.5876216544426881e-01, -1.3957488055629146e+00,
       1.3468999547378900e-02, -3.2403414417951993e-03,
       2.2596328530477652e+00 ]
R: !!opencv-matrix
   rows: 3
   cols: 3
   dt: d
   data: [ 9.9886682712217811e-01, -3.7943678875490633e-02,
       -2.8728712262584406e-02, 3.6651131447272597e-02,
       9.9834773396285781e-01, -4.4254905432750583e-02,
       3.0360438707427589e-02, 4.3151817164756773e-02,
       9.9860711215015485e-01 ]
T: !!opencv-matrix
   rows: 3
   cols: 1
   dt: d
   data: [ -1.2884754952860101e+02, -9.6855066185070076e+00,
       -3.4941789967130550e+00 ]
E: !!opencv-matrix
   rows: 3
   cols: 3
   dt: d
   data: [ -1.6599061633273698e-01, 3.0704584726792343e+00,
       -9.8266503550831334e+00, 4.2164864222160670e-01,
       5.6925879051698978e+00, 1.2876846260537084e+02,
       4.9521227906672287e+00, -1.2900216285142497e+02,
       5.4238839868694395e+00 ]
F: !!opencv-matrix
   rows: 3
   cols: 3
   dt: d
   data: [ -5.4756045669652094e-08, 1.0148091614487071e-06,
       -4.4087017499267094e-03, 1.3957770132583037e-07,
       1.8880247929732873e-06, 5.2760720521886462e-02,
       1.6887028332622197e-03, -4.5842443241547931e-02, 1. ]
R1: !!opencv-matrix
   rows: 3
   cols: 3
   dt: d
   data: [ 9.9925968254898023e-01, 3.8151001010739087e-02,
       -4.9586242033064732e-03, -3.8248963856854772e-02,
       9.9903806982342946e-01, -2.1446487063231680e-02,
       4.1356494034248941e-03, 2.1620272092527693e-02,
       9.9975770076486881e-01 ]
R2: !!opencv-matrix
   rows: 3
   cols: 3
   dt: d
   data: [ 9.9682221413563987e-01, 7.4931406827743324e-02,
       2.7032529969198749e-02, -7.5496670918295650e-02,
       9.9693463760565659e-01, 2.0532438294874989e-02,
       -2.5411140981368385e-02, -2.2508056621874259e-02,
       9.9942366456930132e-01 ]
P1: !!opencv-matrix
   rows: 3
   cols: 4
   dt: d
   data: [ 1.1475441159408097e+03, 0., 6.0420924377441406e+02, 0., 0.,
       1.1475441159408097e+03, 3.6809546089172363e+02, 0., 0., 0., 1.,
       0. ]
P2: !!opencv-matrix
   rows: 3
   cols: 4
   dt: d
   data: [ 1.1475441159408097e+03, 0., 6.0420924377441406e+02,
       -1.4832960704346694e+05, 0., 1.1475441159408097e+03,
       3.6809546089172363e+02, 0., 0., 0., 1., 0. ]
Q: !!opencv-matrix
   rows: 4
   cols: 4
   dt: d
   data: [ 1., 0., 0., -6.0420924377441406e+02, 0., 1., 0.,
       -3.6809546089172363e+02, 0., 0., 0., 1.1475441159408097e+03, 0.,
       0., 7.7364468147247904e-03, 0. ]
mono_left_rms: 5.8475704262065997e-01
mono_right_rms: 5.4515977719143105e-01
stereo_rms: 7.4524152461919835e-01
baseline: 1.2925830474226214e+02
