# Supplementary material for: Quantifying and Improving Stereo Camera Calibration Robustness: An Outlier-Aware Algorithm for Digital Twin Data Acquisition
Source: J Imaging. 2026 Jun 25;12(7):280. doi: 10.3390/jimaging12070280 (PMC13413186; doi:10.3390/jimaging12070280)
Supplement: Supplementary file 1 [file jimaging-12-00280-s001.zip › Supplementary Materials/first test/results/OutAw_runs/run_0003.yaml]

%YAML:1.0
---
image_width: !!opencv-matrix
   rows: 1
   cols: 1
   dt: i
   data: [ 1280 ]
image_height: !!opencv-matrix
   rows: 1
   cols: 1
   dt: i
   data: [ 720 ]
K1: !!opencv-matrix
   rows: 3
   cols: 3
   dt: d
   data: [ 1.2306816565975666e+03, 0., 6.2130684040650044e+02, 0.,
       1.2296122143549965e+03, 3.6875908776714323e+02, 0., 0., 1. ]
D1: !!opencv-matrix
   rows: 1
   cols: 5
   dt: d
   data: [ 5.7649998001258429e-01, -5.2961911509189701e+00,
       -6.0866819879116846e-04, -6.2690533082178574e-04,
       1.7403868935406130e+01 ]
K2: !!opencv-matrix
   rows: 3
   cols: 3
   dt: d
   data: [ 1.0444356638473682e+03, 0., 5.8991281572928995e+02, 0.,
       1.0402969541984844e+03, 3.6652600205385392e+02, 0., 0., 1. ]
D2: !!opencv-matrix
   rows: 1
   cols: 5
   dt: d
   data: [ 3.8706457993581261e-01, -1.4367244954451333e+00,
       1.4347839910219309e-02, 1.3191047412010302e-03,
       2.2805720060234003e+00 ]
R: !!opencv-matrix
   rows: 3
   cols: 3
   dt: d
   data: [ 9.9878303052395367e-01, -3.7999917521549839e-02,
       -3.1439850599876203e-02, 3.6581456287311277e-02,
       9.9833831346456259e-01, -4.4524250972164857e-02,
       3.3079525288109278e-02, 4.3319950797388936e-02,
       9.9851345853204465e-01 ]
T: !!opencv-matrix
   rows: 3
   cols: 1
   dt: d
   data: [ -1.3062360134604623e+02, -1.0330205938872551e+01,
       6.4418110393054082e+00 ]
E: !!opencv-matrix
   rows: 3
   cols: 3
   dt: d
   data: [ -5.7736913753178121e-01, -6.8786107816364161e+00,
       -1.0028032847942601e+01, 1.0754938275850558e+01,
       5.4138196951054551e+00, 1.3022689436928326e+02,
       5.5392328308321055e+00, -1.3079909284013692e+02,
       5.4911378778352669e+00 ]
F: !!opencv-matrix
   rows: 3
   cols: 3
   dt: d
   data: [ -1.5718038308645572e-07, -1.8742308077053051e-06,
       -2.5709476178547809e-03, 2.9395243745575583e-06,
       1.4809844209222517e-06, 4.1431706905732293e-02,
       5.9029440393848964e-04, -3.6659962732956887e-02, 1. ]
R1: !!opencv-matrix
   rows: 3
   cols: 3
   dt: d
   data: [ 9.9572943763300825e-01, 3.8648580379124928e-02,
       -8.3840170954808835e-02, -4.0390480732039866e-02,
       9.9899986601074042e-01, -1.9180114096577529e-02,
       8.3015035368829204e-02, 2.2484549032643221e-02,
       9.9629460951944870e-01 ]
R2: !!opencv-matrix
   rows: 3
   cols: 3
   dt: d
   data: [ 9.9568494488336368e-01, 7.8742512263396180e-02,
       -4.9103027351296430e-02, -7.7700219340627638e-02,
       9.9671627899287485e-01, 2.2788925051795066e-02,
       5.0736243919230102e-02, -1.8875273588663092e-02,
       9.9853370378766959e-01 ]
P1: !!opencv-matrix
   rows: 3
   cols: 4
   dt: d
   data: [ 1.1349545842767404e+03, 0., 7.1580001449584972e+02, 0., 0.,
       1.1349545842767404e+03, 3.6724392700195318e+02, 0., 0., 0., 1.,
       0. ]
P2: !!opencv-matrix
   rows: 3
   cols: 4
   dt: d
   data: [ 1.1349545842767404e+03, 0., 7.1580001449584972e+02,
       -1.4889434245668855e+05, 0., 1.1349545842767404e+03,
       3.6724392700195318e+02, 0., 0., 0., 1., 0. ]
Q: !!opencv-matrix
   rows: 4
   cols: 4
   dt: d
   data: [ 1., 0., 0., -7.1580001449584972e+02, 0., 1., 0.,
       -3.6724392700195318e+02, 0., 0., 0., 1.1349545842767404e+03, 0.,
       0., 7.6225500952588855e-03, 0. ]
mono_left_rms: 6.1128046882639342e-01
mono_right_rms: 5.4312173593205215e-01
stereo_rms: 7.3919488013363044e-01
baseline: 1.3118969209818448e+02
