# Supplementary material for: Quantifying and Improving Stereo Camera Calibration Robustness: An Outlier-Aware Algorithm for Digital Twin Data Acquisition
Source: J Imaging. 2026 Jun 25;12(7):280. doi: 10.3390/jimaging12070280 (PMC13413186; doi:10.3390/jimaging12070280)
Supplement: Supplementary file 1 [file jimaging-12-00280-s001.zip › Supplementary Materials/first test/results/OutAw_runs/run_0004.yaml]

%YAML:1.0
---
image_width: !!opencv-matrix
   rows: 1
   cols: 1
   dt: i
   data: [ 1280 ]
image_height: !!opencv-matrix
   rows: 1
   cols: 1
   dt: i
   data: [ 720 ]
K1: !!opencv-matrix
   rows: 3
   cols: 3
   dt: d
   data: [ 1.1850736095870029e+03, 0., 6.1583697116497297e+02, 0.,
       1.1845141319279890e+03, 3.6963818979207315e+02, 0., 0., 1. ]
D1: !!opencv-matrix
   rows: 1
   cols: 5
   dt: d
   data: [ 5.1159955753758590e-01, -3.9484780195558256e+00,
       -2.3482892790847878e-03, -2.9436527559166836e-03,
       1.0437878244910737e+01 ]
K2: !!opencv-matrix
   rows: 3
   cols: 3
   dt: d
   data: [ 1.0810411505949564e+03, 0., 5.9682251126645826e+02, 0.,
       1.0735921009759727e+03, 3.5343924642396348e+02, 0., 0., 1. ]
D2: !!opencv-matrix
   rows: 1
   cols: 5
   dt: d
   data: [ 4.3379905100651817e-01, -1.8140967402006614e+00,
       1.0538596658852749e-02, 3.7171086126489873e-03,
       3.1551073527573656e+00 ]
R: !!opencv-matrix
   rows: 3
   cols: 3
   dt: d
   data: [ 9.9878636124963094e-01, -3.6835292091783364e-02,
       -3.2695043022372174e-02, 3.5858817787090075e-02,
       9.9890748496854609e-01, -2.9966342131236025e-02,
       3.3763142161742560e-02, 2.8757568226938462e-02,
       9.9901604216400797e-01 ]
T: !!opencv-matrix
   rows: 3
   cols: 1
   dt: d
   data: [ -1.3636422963099025e+02, -1.1562319272917351e+01,
       4.3545851141389164e+01 ]
E: !!opencv-matrix
   rows: 3
   cols: 3
   dt: d
   data: [ -1.9518829707937868e+00, -4.3830780829812312e+01,
       -1.0246032564567781e+01, 4.8097087079833805e+01,
       2.3174794911487178e+00, 1.3480631950218228e+02,
       6.6584267311890111e+00, -1.3664115106804215e+02,
       3.7083066335182515e+00 ]
F: !!opencv-matrix
   rows: 3
   cols: 3
   dt: d
   data: [ -3.3705311666830962e-07, -7.5723182847516868e-06,
       9.0984272152278315e-04, 8.3630802773934730e-06,
       4.0315167701385222e-07, 2.2478819767061824e-02,
       -1.5117162667798174e-03, -2.1142731856998366e-02, 1. ]
R1: !!opencv-matrix
   rows: 3
   cols: 3
   dt: d
   data: [ 9.4101275622117186e-01, 3.6726078283556930e-02,
       -3.3637209724194350e-01, -4.0494348497541494e-02,
       9.9917097385483955e-01, -4.1919858934889509e-03,
       3.3593928077673962e-01, 1.7565881130236452e-02,
       9.4171983065629727e-01 ]
R2: !!opencv-matrix
   rows: 3
   cols: 3
   dt: d
   data: [ 9.4951559104552052e-01, 8.0509400801001038e-02,
       -3.0321342111479782e-01, -7.7112900499471268e-02,
       9.9675290356622404e-01, 2.3178649849816369e-02,
       3.0409495710720791e-01, 1.3731769607441002e-03,
       9.5264073576926145e-01 ]
P1: !!opencv-matrix
   rows: 3
   cols: 4
   dt: d
   data: [ 1.1290531164519807e+03, 0., 1.1127073078155518e+03, 0., 0.,
       1.1290531164519807e+03, 3.4745777511596680e+02, 0., 0., 0., 1.,
       0. ]
P2: !!opencv-matrix
   rows: 3
   cols: 4
   dt: d
   data: [ 1.1290531164519807e+03, 0., 1.1127073078155518e+03,
       -1.6214842588094162e+05, 0., 1.1290531164519807e+03,
       3.4745777511596680e+02, 0., 0., 0., 1., 0. ]
Q: !!opencv-matrix
   rows: 4
   cols: 4
   dt: d
   data: [ 1., 0., 0., -1.1127073078155518e+03, 0., 1., 0.,
       -3.4745777511596680e+02, 0., 0., 0., 1.1290531164519807e+03, 0.,
       0., 6.9630840405505642e-03, 0. ]
mono_left_rms: 5.6051137239072268e-01
mono_right_rms: 5.5090496167352410e-01
stereo_rms: 8.7074863537369984e-01
baseline: 1.4361452399200556e+02
