# Supplementary material for: Quantifying and Improving Stereo Camera Calibration Robustness: An Outlier-Aware Algorithm for Digital Twin Data Acquisition
Source: J Imaging. 2026 Jun 25;12(7):280. doi: 10.3390/jimaging12070280 (PMC13413186; doi:10.3390/jimaging12070280)
Supplement: Supplementary file 1 [file jimaging-12-00280-s001.zip › Supplementary Materials/first test/results/OutAw_runs/run_0005.yaml]

%YAML:1.0
---
image_width: !!opencv-matrix
   rows: 1
   cols: 1
   dt: i
   data: [ 1280 ]
image_height: !!opencv-matrix
   rows: 1
   cols: 1
   dt: i
   data: [ 720 ]
K1: !!opencv-matrix
   rows: 3
   cols: 3
   dt: d
   data: [ 1.2162228410903372e+03, 0., 6.2703364612536723e+02, 0.,
       1.2153219749623358e+03, 3.6104246079676881e+02, 0., 0., 1. ]
D1: !!opencv-matrix
   rows: 1
   cols: 5
   dt: d
   data: [ 5.9261293761162237e-01, -5.7225102437300475e+00,
       -2.0657727721386564e-03, 6.3631110908096635e-04,
       1.9658032754301992e+01 ]
K2: !!opencv-matrix
   rows: 3
   cols: 3
   dt: d
   data: [ 1.0550870694998862e+03, 0., 5.8742255686756334e+02, 0.,
       1.0505719710389660e+03, 3.5345929804633744e+02, 0., 0., 1. ]
D2: !!opencv-matrix
   rows: 1
   cols: 5
   dt: d
   data: [ 3.8633209291729209e-01, -1.6321183939582025e+00,
       1.0635735544070142e-02, -2.8469558473574290e-03,
       2.7938588454745878e+00 ]
R: !!opencv-matrix
   rows: 3
   cols: 3
   dt: d
   data: [ 9.9906064174932663e-01, -3.7383988415467646e-02,
       -2.1915097936712733e-02, 3.6534134888639172e-02,
       9.9861060402809754e-01, -3.7975235490736919e-02,
       2.3304314951575981e-02, 3.7138913995839830e-02,
       9.9903834259343993e-01 ]
T: !!opencv-matrix
   rows: 3
   cols: 1
   dt: d
   data: [ -1.3174703890244979e+02, -1.0535654463739613e+01,
       1.8012003191034566e+01 ]
E: !!opencv-matrix
   rows: 3
   cols: 3
   dt: d
   data: [ -9.0357916403982141e-01, -1.8378260151373759e+01,
       -9.8415127107521574e+00, 2.1065357955746137e+01,
       4.2195814283716446e+00, 1.3122560857272899e+02,
       5.7124936193519620e+00, -1.3195785488171046e+02,
       4.7722349281275900e+00 ]
F: !!opencv-matrix
   rows: 3
   cols: 3
   dt: d
   data: [ -2.2465952512538697e-07, -4.5728275985474112e-06,
       -1.1841508890657944e-03, 5.2600510963838985e-06,
       1.0544167503210693e-06, 3.6173334005851619e-02,
       -2.2868899803227206e-04, -3.2328592977517973e-02, 1. ]
R1: !!opencv-matrix
   rows: 3
   cols: 3
   dt: d
   data: [ 9.8649892396317540e-01, 3.6935788579123295e-02,
       -1.5954817624007930e-01, -3.9656851553669263e-02,
       9.9911662297041670e-01, -1.3903518584889262e-02,
       1.5889369762311956e-01, 2.0042984464106729e-02,
       9.8709223055873774e-01 ]
R2: !!opencv-matrix
   rows: 3
   cols: 3
   dt: d
   data: [ 9.8768795487523731e-01, 7.8984234463653658e-02,
       -1.3503330885585851e-01, -7.6665866850339784e-02,
       9.9680761498749137e-01, 2.2291782410451547e-02,
       1.3636292991299750e-01, -1.1664879302398647e-02,
       9.9059026945372497e-01 ]
P1: !!opencv-matrix
   rows: 3
   cols: 4
   dt: d
   data: [ 1.1329469730006508e+03, 0., 8.3098676109313965e+02, 0., 0.,
       1.1329469730006508e+03, 3.5395410346984863e+02, 0., 0., 0., 1.,
       0. ]
P2: !!opencv-matrix
   rows: 3
   cols: 4
   dt: d
   data: [ 1.1329469730006508e+03, 0., 8.3098676109313965e+02,
       -1.5112304264678815e+05, 0., 1.1329469730006508e+03,
       3.5395410346984863e+02, 0., 0., 0., 1., 0. ]
Q: !!opencv-matrix
   rows: 4
   cols: 4
   dt: d
   data: [ 1., 0., 0., -8.3098676109313965e+02, 0., 1., 0.,
       -3.5395410346984863e+02, 0., 0., 0., 1.1329469730006508e+03, 0.,
       0., 7.4968512621111493e-03, 0. ]
mono_left_rms: 5.0189131554832811e-01
mono_right_rms: 5.3578195959860375e-01
stereo_rms: 7.5474440563157974e-01
baseline: 1.3338933440682868e+02
