# Supplementary material for: Quantifying and Improving Stereo Camera Calibration Robustness: An Outlier-Aware Algorithm for Digital Twin Data Acquisition
Source: J Imaging. 2026 Jun 25;12(7):280. doi: 10.3390/jimaging12070280 (PMC13413186; doi:10.3390/jimaging12070280)
Supplement: Supplementary file 1 [file jimaging-12-00280-s001.zip › Supplementary Materials/first test/results/OutAw_runs/run_0006.yaml]

%YAML:1.0
---
image_width: !!opencv-matrix
   rows: 1
   cols: 1
   dt: i
   data: [ 1280 ]
image_height: !!opencv-matrix
   rows: 1
   cols: 1
   dt: i
   data: [ 720 ]
K1: !!opencv-matrix
   rows: 3
   cols: 3
   dt: d
   data: [ 1.2190199396377848e+03, 0., 6.1986693619734615e+02, 0.,
       1.2184990231745360e+03, 3.7196877799966541e+02, 0., 0., 1. ]
D1: !!opencv-matrix
   rows: 1
   cols: 5
   dt: d
   data: [ 5.5295604831192624e-01, -4.8551517167514140e+00,
       -4.5333248266995601e-04, -1.1928413485818537e-03,
       1.5167573018992119e+01 ]
K2: !!opencv-matrix
   rows: 3
   cols: 3
   dt: d
   data: [ 1.0448870848764934e+03, 0., 5.9140954555588428e+02, 0.,
       1.0404667020182108e+03, 3.6593868745817201e+02, 0., 0., 1. ]
D2: !!opencv-matrix
   rows: 1
   cols: 5
   dt: d
   data: [ 3.8388901313394086e-01, -1.4210838357107634e+00,
       1.4016642296684647e-02, 1.6577438388292627e-03,
       2.2481423409360941e+00 ]
R: !!opencv-matrix
   rows: 3
   cols: 3
   dt: d
   data: [ 9.9873926440222005e-01, -3.7756097530388902e-02,
       -3.3081094912172745e-02, 3.6373150592890535e-02,
       9.9847812187378038e-01, -4.1453999268527109e-02,
       3.4595890756841732e-02, 4.0198473088960740e-02,
       9.9859261318320236e-01 ]
T: !!opencv-matrix
   rows: 3
   cols: 1
   dt: d
   data: [ -1.3131449786227807e+02, -1.0517851277542338e+01,
       1.1325142979461711e+01 ]
E: !!opencv-matrix
   rows: 3
   cols: 3
   dt: d
   data: [ -7.7580556487254082e-01, -1.1730709053618936e+01,
       -1.0033576123526716e+01, 1.5853806991390456e+01,
       4.8510491056290226e+00, 1.3075503943933481e+02,
       5.7282690422501421e+00, -1.3151176621897096e+02,
       5.0955690619453851e+00 ]
F: !!opencv-matrix
   rows: 3
   cols: 3
   dt: d
   data: [ -1.9479471681045920e-07, -2.9466881118240490e-06,
       -1.8542551905789892e-03, 3.9975971347137409e-06,
       1.2237332304984771e-06, 3.7258376417208056e-02,
       1.5518290780609239e-04, -3.3222973137539802e-02, 1. ]
R1: !!opencv-matrix
   rows: 3
   cols: 3
   dt: d
   data: [ 9.9182241747509392e-01, 3.8486092299769771e-02,
       -1.2168448090596422e-01, -4.0786410632663021e-02,
       9.9903215050159622e-01, -1.6469091409663624e-02,
       1.2093287767007020e-01, 2.1297487261403965e-02,
       9.9243219221001999e-01 ]
R2: !!opencv-matrix
   rows: 3
   cols: 3
   dt: d
   data: [ 9.9314436285446195e-01, 7.9547535692427743e-02,
       -8.5653161620962315e-02, -7.7909729487164237e-02,
       9.9671092477152201e-01, 2.2302611782804082e-02,
       8.7145559735660946e-02, -1.5476498517413853e-02,
       9.9607536331946223e-01 ]
P1: !!opencv-matrix
   rows: 3
   cols: 4
   dt: d
   data: [ 1.1294828625963733e+03, 0., 7.6891609573364258e+02, 0., 0.,
       1.1294828625963733e+03, 3.6630576515197754e+02, 0., 0., 0., 1.,
       0. ]
P2: !!opencv-matrix
   rows: 3
   cols: 4
   dt: d
   data: [ 1.1294828625963733e+03, 0., 7.6891609573364258e+02,
       -1.4934130474204384e+05, 0., 1.1294828625963733e+03,
       3.6630576515197754e+02, 0., 0., 0., 1., 0. ]
Q: !!opencv-matrix
   rows: 4
   cols: 4
   dt: d
   data: [ 1., 0., 0., -7.6891609573364258e+02, 0., 1., 0.,
       -3.6630576515197754e+02, 0., 0., 0., 1.1294828625963733e+03, 0.,
       0., 7.5630975941138375e-03, 0. ]
mono_left_rms: 6.1071108647699146e-01
mono_right_rms: 5.4382291103239333e-01
stereo_rms: 7.4848438510389170e-01
baseline: 1.3222095676489405e+02
