# Supplementary material for: Quantifying and Improving Stereo Camera Calibration Robustness: An Outlier-Aware Algorithm for Digital Twin Data Acquisition
Source: J Imaging. 2026 Jun 25;12(7):280. doi: 10.3390/jimaging12070280 (PMC13413186; doi:10.3390/jimaging12070280)
Supplement: Supplementary file 1 [file jimaging-12-00280-s001.zip › Supplementary Materials/first test/results/OutAw_runs/run_0007.yaml]

%YAML:1.0
---
image_width: !!opencv-matrix
   rows: 1
   cols: 1
   dt: i
   data: [ 1280 ]
image_height: !!opencv-matrix
   rows: 1
   cols: 1
   dt: i
   data: [ 720 ]
K1: !!opencv-matrix
   rows: 3
   cols: 3
   dt: d
   data: [ 1.2156769208045005e+03, 0., 6.1552236797079127e+02, 0.,
       1.2136039713991154e+03, 3.7138657075118340e+02, 0., 0., 1. ]
D1: !!opencv-matrix
   rows: 1
   cols: 5
   dt: d
   data: [ 5.5359747169408491e-01, -4.9276308743624293e+00,
       -2.2233170295554317e-03, -1.6229242458597598e-03,
       1.6099908491016400e+01 ]
K2: !!opencv-matrix
   rows: 3
   cols: 3
   dt: d
   data: [ 1.0457664125578046e+03, 0., 5.9367950712472634e+02, 0.,
       1.0406526325162636e+03, 3.6774458924652043e+02, 0., 0., 1. ]
D2: !!opencv-matrix
   rows: 1
   cols: 5
   dt: d
   data: [ 3.9215591529343624e-01, -1.4170065705904575e+00,
       1.4551886280679228e-02, 4.1291226956835488e-03,
       2.2101246719932859e+00 ]
R: !!opencv-matrix
   rows: 3
   cols: 3
   dt: d
   data: [ 9.9852355642477442e-01, -3.7864717864888257e-02,
       -3.8948304274162196e-02, 3.6170934210316669e-02,
       9.9840667744224842e-01, -4.3310159975264717e-02,
       4.0526174050522612e-02, 4.1837418416323095e-02,
       9.9830218853665953e-01 ]
T: !!opencv-matrix
   rows: 3
   cols: 1
   dt: d
   data: [ -1.3128251616845492e+02, -1.0830961587497162e+01,
       1.2702792246047130e+01 ]
E: !!opencv-matrix
   rows: 3
   cols: 3
   dt: d
   data: [ -8.9840929704852612e-01, -1.3135692072402314e+01,
       -1.0262412692446055e+01, 1.8004415390081380e+01,
       5.0115339151944855e+00, 1.3056487099003743e+02,
       6.0663590285537694e+00, -1.3148345207872137e+02,
       5.2640191897194564e+00 ]
F: !!opencv-matrix
   rows: 3
   cols: 3
   dt: d
   data: [ -2.1163100281886590e-07, -3.0995539101154559e-06,
       -1.6574217432337123e-03, 4.2619954197214167e-06,
       1.1883539417365155e-06, 3.4508532533989465e-02,
       5.2718649747062027e-05, -3.1042186145789945e-02, 1. ]
R1: !!opencv-matrix
   rows: 3
   cols: 3
   dt: d
   data: [ 9.8961803899640777e-01, 4.0133693203495108e-02,
       -1.3800515773967376e-01, -4.2831993544859719e-02,
       9.9894375510811784e-01, -1.6637140964291964e-02,
       1.3719168058551368e-01, 2.2375450841052448e-02,
       9.9029176608602676e-01 ]
R2: !!opencv-matrix
   rows: 3
   cols: 3
   dt: d
   data: [ 9.9201233970582636e-01, 8.1842181725785237e-02,
       -9.5986327993812501e-02, -7.9945489544706483e-02,
       9.9652339950526581e-01, 2.3448516795854513e-02,
       9.7571699651228000e-02, -1.5587544028222919e-02,
       9.9510642239829739e-01 ]
P1: !!opencv-matrix
   rows: 3
   cols: 4
   dt: d
   data: [ 1.1271283019576895e+03, 0., 7.9089002609252930e+02, 0., 0.,
       1.1271283019576895e+03, 3.6557872581481939e+02, 0., 0., 0., 1.,
       0. ]
P2: !!opencv-matrix
   rows: 3
   cols: 4
   dt: d
   data: [ 1.1271283019576895e+03, 0., 7.9089002609252930e+02,
       -1.4916370855786285e+05, 0., 1.1271283019576895e+03,
       3.6557872581481939e+02, 0., 0., 0., 1., 0. ]
Q: !!opencv-matrix
   rows: 4
   cols: 4
   dt: d
   data: [ 1., 0., 0., -7.9089002609252930e+02, 0., 1., 0.,
       -3.6557872581481939e+02, 0., 0., 0., 1.1271283019576895e+03, 0.,
       0., 7.5563172359747240e-03, 0. ]
mono_left_rms: 6.3186104710595015e-01
mono_right_rms: 5.5973895483669778e-01
stereo_rms: 7.8864261565336036e-01
baseline: 1.3233959993621224e+02
