# Supplementary material for: Quantifying and Improving Stereo Camera Calibration Robustness: An Outlier-Aware Algorithm for Digital Twin Data Acquisition
Source: J Imaging. 2026 Jun 25;12(7):280. doi: 10.3390/jimaging12070280 (PMC13413186; doi:10.3390/jimaging12070280)
Supplement: Supplementary file 1 [file jimaging-12-00280-s001.zip › Supplementary Materials/first test/results/OutAw_runs/run_0008.yaml]

%YAML:1.0
---
image_width: !!opencv-matrix
   rows: 1
   cols: 1
   dt: i
   data: [ 1280 ]
image_height: !!opencv-matrix
   rows: 1
   cols: 1
   dt: i
   data: [ 720 ]
K1: !!opencv-matrix
   rows: 3
   cols: 3
   dt: d
   data: [ 1.1983796667843255e+03, 0., 6.1873058172647109e+02, 0.,
       1.1972510172658119e+03, 3.6553402059937190e+02, 0., 0., 1. ]
D1: !!opencv-matrix
   rows: 1
   cols: 5
   dt: d
   data: [ 5.4660323794968158e-01, -4.5543330543249612e+00,
       -2.6684431269087669e-03, -1.6871210592695298e-03,
       1.3086415527059000e+01 ]
K2: !!opencv-matrix
   rows: 3
   cols: 3
   dt: d
   data: [ 1.0624865815411645e+03, 0., 5.9444585526078458e+02, 0.,
       1.0562388412723567e+03, 3.5561691212708411e+02, 0., 0., 1. ]
D2: !!opencv-matrix
   rows: 1
   cols: 5
   dt: d
   data: [ 4.2488829361834912e-01, -1.7149926450237953e+00,
       1.1078008962902527e-02, 3.8130813396212307e-03,
       2.8942738497253191e+00 ]
R: !!opencv-matrix
   rows: 3
   cols: 3
   dt: d
   data: [ 9.9877415464870256e-01, -3.7274340835452502e-02,
       -3.2570101643257660e-02, 3.6102064744409933e-02,
       9.9870421570933499e-01, -3.5868237280251264e-02,
       3.3864862718753941e-02, 3.4648420450065123e-02,
       9.9882563945533331e-01 ]
T: !!opencv-matrix
   rows: 3
   cols: 1
   dt: d
   data: [ -1.3381791155368691e+02, -1.1153171089391423e+01,
       2.8726294952576868e+01 ]
E: !!opencv-matrix
   rows: 3
   cols: 3
   dt: d
   data: [ -1.4147791680659623e+00, -2.9075511632105055e+01,
       -1.0109711681774613e+01, 3.3222806161525213e+01,
       3.5658255542596824e+00, 1.3272514273174895e+02,
       6.3083961195863409e+00, -1.3406023950666815e+02,
       4.4365526879291979e+00 ]
F: !!opencv-matrix
   rows: 3
   cols: 3
   dt: d
   data: [ -2.8890764805265893e-07, -5.9430168948227606e-06,
       -1.2289129609837550e-04, 6.8244556340747628e-06,
       7.3316379804546766e-07, 2.8181776221293156e-02,
       -8.8643762492865430e-04, -2.5842001882820872e-02, 1. ]
R1: !!opencv-matrix
   rows: 3
   cols: 3
   dt: d
   data: [ 9.6914910890092520e-01, 3.7543094517523523e-02,
       -2.4359909846013580e-01, -4.1202566831469313e-02,
       9.9910134008722296e-01, -9.9428729456758277e-03,
       2.4300689949678575e-01, 1.9673034589606304e-02,
       9.6982504530817060e-01 ]
R2: !!opencv-matrix
   rows: 3
   cols: 3
   dt: d
   data: [ 9.7449573526705380e-01, 8.1220200906776743e-02,
       -2.0919211483941549e-01, -7.8069062353559385e-02,
       9.9667585585663299e-01, 2.3290767606169927e-02,
       2.1038841092027957e-01, -6.3653214460373158e-03,
       9.7759715590488916e-01 ]
P1: !!opencv-matrix
   rows: 3
   cols: 4
   dt: d
   data: [ 1.1267449292690844e+03, 0., 9.5518832015991222e+02, 0., 0.,
       1.1267449292690844e+03, 3.5205987358093267e+02, 0., 0., 0., 1.,
       0. ]
P2: !!opencv-matrix
   rows: 3
   cols: 4
   dt: d
   data: [ 1.1267449292690844e+03, 0., 9.5518832015991222e+02,
       -1.5472479543194280e+05, 0., 1.1267449292690844e+03,
       3.5205987358093267e+02, 0., 0., 0., 1., 0. ]
Q: !!opencv-matrix
   rows: 4
   cols: 4
   dt: d
   data: [ 1., 0., 0., -9.5518832015991222e+02, 0., 1., 0.,
       -3.5205987358093267e+02, 0., 0., 0., 1.1267449292690844e+03, 0.,
       0., 7.2822518596555143e-03, 0. ]
mono_left_rms: 5.6106987095985306e-01
mono_right_rms: 5.5206483027305442e-01
stereo_rms: 8.0742940982283173e-01
baseline: 1.3732016130067009e+02
