# Supplementary material for: Quantifying and Improving Stereo Camera Calibration Robustness: An Outlier-Aware Algorithm for Digital Twin Data Acquisition
Source: J Imaging. 2026 Jun 25;12(7):280. doi: 10.3390/jimaging12070280 (PMC13413186; doi:10.3390/jimaging12070280)
Supplement: Supplementary file 1 [file jimaging-12-00280-s001.zip › Supplementary Materials/first test/results/OutAw_runs/run_0009.yaml]

%YAML:1.0
---
image_width: !!opencv-matrix
   rows: 1
   cols: 1
   dt: i
   data: [ 1280 ]
image_height: !!opencv-matrix
   rows: 1
   cols: 1
   dt: i
   data: [ 720 ]
K1: !!opencv-matrix
   rows: 3
   cols: 3
   dt: d
   data: [ 1.2617138021383471e+03, 0., 6.2501261131517799e+02, 0.,
       1.2592039552412928e+03, 3.6454754119831097e+02, 0., 0., 1. ]
D1: !!opencv-matrix
   rows: 1
   cols: 5
   dt: d
   data: [ 6.2484457968763818e-01, -6.5741149713763649e+00,
       -1.0726789284852924e-03, 6.2697759419790412e-04,
       2.5658425852004243e+01 ]
K2: !!opencv-matrix
   rows: 3
   cols: 3
   dt: d
   data: [ 1.0441879222501061e+03, 0., 5.8555161867822710e+02, 0.,
       1.0409000226143341e+03, 3.6429211253110287e+02, 0., 0., 1. ]
D2: !!opencv-matrix
   rows: 1
   cols: 5
   dt: d
   data: [ 3.6195927471630679e-01, -1.4098600667440031e+00,
       1.3864534317172300e-02, -3.5441783031504564e-03,
       2.2896244532296763e+00 ]
R: !!opencv-matrix
   rows: 3
   cols: 3
   dt: d
   data: [ 9.9891470270277349e-01, -3.8043316373338951e-02,
       -2.6872342725330133e-02, 3.6775750418175164e-02,
       9.9825568918940066e-01, -4.6185746526116511e-02,
       2.8582527974440126e-02, 4.5147370691022912e-02,
       9.9857135649600803e-01 ]
T: !!opencv-matrix
   rows: 3
   cols: 1
   dt: d
   data: [ -1.2862535546894875e+02, -9.5137827965453443e+00,
       -6.2885665622914724e+00 ]
E: !!opencv-matrix
   rows: 3
   cols: 3
   dt: d
   data: [ -4.0661208542091543e-02, 5.8480750690641843e+00,
       -9.7906331338132748e+00, -2.6053037770844552e+00,
       6.0463345308852752e+00, 1.2861058420632233e+02,
       4.7731635436147322e+00, -1.2876292871972328e+02,
       5.6850004325973851e+00 ]
F: !!opencv-matrix
   rows: 3
   cols: 3
   dt: d
   data: [ -1.4178756900869497e-08, 2.0433162429009295e-06,
       -5.0435658555221157e-03, -9.1135145330459744e-07,
       2.1192611082739187e-06, 5.6560001507414470e-02,
       2.0782728559436258e-03, -4.8946241601043647e-02, 1. ]
R1: !!opencv-matrix
   rows: 3
   cols: 3
   dt: d
   data: [ 9.9911285485940105e-01, 3.7851524848180620e-02,
       1.8459829938679007e-02, -3.7421492436120932e-02,
       9.9903231700431117e-01, -2.3109770333149020e-02,
       -1.9316706721145004e-02, 2.2398474226275267e-02,
       9.9956249088978133e-01 ]
R2: !!opencv-matrix
   rows: 3
   cols: 3
   dt: d
   data: [ 9.9609246396662199e-01, 7.3676043987625436e-02,
       4.8699525369733744e-02, -7.4766367825808908e-02,
       9.9698083266239990e-01, 2.0957326783818633e-02,
       -4.7008440423393173e-02, -2.4516521900983392e-02,
       9.9859358433891365e-01 ]
P1: !!opencv-matrix
   rows: 3
   cols: 4
   dt: d
   data: [ 1.1500519889278135e+03, 0., 5.7156884765625000e+02, 0., 0.,
       1.1500519889278135e+03, 3.6922589683532715e+02, 0., 0., 0., 1.,
       0. ]
P2: !!opencv-matrix
   rows: 3
   cols: 4
   dt: d
   data: [ 1.1500519889278135e+03, 0., 5.7156884765625000e+02,
       -1.4850613897282566e+05, 0., 1.1500519889278135e+03,
       3.6922589683532715e+02, 0., 0., 0., 1., 0. ]
Q: !!opencv-matrix
   rows: 4
   cols: 4
   dt: d
   data: [ 1., 0., 0., -5.7156884765625000e+02, 0., 1., 0.,
       -3.6922589683532715e+02, 0., 0., 0., 1.1500519889278135e+03, 0.,
       0., 7.7441376961410006e-03, 0. ]
mono_left_rms: 5.8412826050998468e-01
mono_right_rms: 5.4464118977551801e-01
stereo_rms: 7.4857131258027287e-01
baseline: 1.2912993534429435e+02
