# Supplementary material for: Quantifying and Improving Stereo Camera Calibration Robustness: An Outlier-Aware Algorithm for Digital Twin Data Acquisition
Source: J Imaging. 2026 Jun 25;12(7):280. doi: 10.3390/jimaging12070280 (PMC13413186; doi:10.3390/jimaging12070280)
Supplement: Supplementary file 1 [file jimaging-12-00280-s001.zip › Supplementary Materials/first test/results/OutAw_runs/run_0010.yaml]

%YAML:1.0
---
image_width: !!opencv-matrix
   rows: 1
   cols: 1
   dt: i
   data: [ 1280 ]
image_height: !!opencv-matrix
   rows: 1
   cols: 1
   dt: i
   data: [ 720 ]
K1: !!opencv-matrix
   rows: 3
   cols: 3
   dt: d
   data: [ 1.2456402017492105e+03, 0., 6.1643916304228765e+02, 0.,
       1.2420884595280088e+03, 3.6906278667928058e+02, 0., 0., 1. ]
D1: !!opencv-matrix
   rows: 1
   cols: 5
   dt: d
   data: [ 5.8409544683376591e-01, -5.5291765490593345e+00,
       1.1590595493088385e-05, -1.7366224853976142e-03,
       1.9293664209947671e+01 ]
K2: !!opencv-matrix
   rows: 3
   cols: 3
   dt: d
   data: [ 1.0528945891731498e+03, 0., 5.9108914832238247e+02, 0.,
       1.0480530367209733e+03, 3.6358457099549128e+02, 0., 0., 1. ]
D2: !!opencv-matrix
   rows: 1
   cols: 5
   dt: d
   data: [ 3.6229105177417642e-01, -1.3957101921437971e+00,
       1.3556120964641529e-02, -1.1151618203789156e-03,
       2.2463915637785132e+00 ]
R: !!opencv-matrix
   rows: 3
   cols: 3
   dt: d
   data: [ 9.9862239299600219e-01, -3.7326543719370810e-02,
       -3.6878792562990252e-02, 3.5783840047101917e-02,
       9.9849160413778426e-01, -4.1641724962323691e-02,
       3.8377506412240886e-02, 4.0264694216152773e-02,
       9.9845176218045617e-01 ]
T: !!opencv-matrix
   rows: 3
   cols: 1
   dt: d
   data: [ -1.3010489626861312e+02, -1.0012704319407053e+01,
       3.8617895853025073e+00 ]
E: !!opencv-matrix
   rows: 3
   cols: 3
   dt: d
   data: [ -5.2245228503794516e-01, -4.2591229555689658e+00,
       -9.8363906921303048e+00, 8.8495710477344645e+00,
       5.0944866064891778e+00, 1.2976104481066395e+02,
       5.3432579503868398e+00, -1.3028238622695503e+02,
       5.0485358610792721e+00 ]
F: !!opencv-matrix
   rows: 3
   cols: 3
   dt: d
   data: [ -1.4175519139522959e-07, -1.1589177298206594e-06,
       -2.8093601883983810e-03, 2.4122159967519844e-06,
       1.3926259618855453e-06, 4.2057672491688750e-02,
       7.3319821711438637e-04, -3.7146589594184078e-02, 1. ]
R1: !!opencv-matrix
   rows: 3
   cols: 3
   dt: d
   data: [ 9.9685176800001740e-01, 3.8191235317949594e-02,
       -6.9483682833658411e-02, -3.9538366224594272e-02,
       9.9905380998615945e-01, -1.8116355826403190e-02,
       6.8726052058366419e-02, 2.0806592633778206e-02,
       9.9741857586042726e-01 ]
R2: !!opencv-matrix
   rows: 3
   cols: 3
   dt: d
   data: [ 9.9661542553341598e-01, 7.6698232443334638e-02,
       -2.9581662037765799e-02, -7.6107014282289429e-02,
       9.9688640308698351e-01, 2.0620904862100411e-02,
       3.1071143620468339e-02, -1.8299739898824149e-02,
       9.9934964029300155e-01 ]
P1: !!opencv-matrix
   rows: 3
   cols: 4
   dt: d
   data: [ 1.1450707481244910e+03, 0., 6.9161036682128906e+02, 0., 0.,
       1.1450707481244910e+03, 3.6659586906433111e+02, 0., 0., 0., 1.,
       0. ]
P2: !!opencv-matrix
   rows: 3
   cols: 4
   dt: d
   data: [ 1.1450707481244910e+03, 0., 6.9161036682128906e+02,
       -1.4948525488176377e+05, 0., 1.1450707481244910e+03,
       3.6659586906433111e+02, 0., 0., 0., 1., 0. ]
Q: !!opencv-matrix
   rows: 4
   cols: 4
   dt: d
   data: [ 1., 0., 0., -6.9161036682128906e+02, 0., 1., 0.,
       -3.6659586906433111e+02, 0., 0., 0., 1.1450707481244910e+03, 0.,
       0., 7.6600916192716886e-03, 0. ]
mono_left_rms: 6.2814342280956870e-01
mono_right_rms: 5.7881539313570229e-01
stereo_rms: 7.4432309930938623e-01
baseline: 1.3054674143637445e+02
