# Supplementary material for: Quantifying and Improving Stereo Camera Calibration Robustness: An Outlier-Aware Algorithm for Digital Twin Data Acquisition
Source: J Imaging. 2026 Jun 25;12(7):280. doi: 10.3390/jimaging12070280 (PMC13413186; doi:10.3390/jimaging12070280)
Supplement: Supplementary file 1 [file jimaging-12-00280-s001.zip › Supplementary Materials/first test/results/OutAw_runs/run_0011.yaml]

%YAML:1.0
---
image_width: !!opencv-matrix
   rows: 1
   cols: 1
   dt: i
   data: [ 1280 ]
image_height: !!opencv-matrix
   rows: 1
   cols: 1
   dt: i
   data: [ 720 ]
K1: !!opencv-matrix
   rows: 3
   cols: 3
   dt: d
   data: [ 1.2049750174499525e+03, 0., 6.3031038228883108e+02, 0.,
       1.2040612233026689e+03, 3.6654299081112174e+02, 0., 0., 1. ]
D1: !!opencv-matrix
   rows: 1
   cols: 5
   dt: d
   data: [ 5.4953929193049900e-01, -4.9436148393449315e+00,
       -1.6183797026945797e-03, 2.7856858383744098e-03,
       1.4831875464790230e+01 ]
K2: !!opencv-matrix
   rows: 3
   cols: 3
   dt: d
   data: [ 1.0386484746560586e+03, 0., 5.9673792846360607e+02, 0.,
       1.0340258023307010e+03, 3.6399509083615629e+02, 0., 0., 1. ]
D2: !!opencv-matrix
   rows: 1
   cols: 5
   dt: d
   data: [ 3.7244623296208401e-01, -1.3634268133594447e+00,
       1.3080084535824082e-02, 3.6592829763978586e-03,
       2.0998224410946693e+00 ]
R: !!opencv-matrix
   rows: 3
   cols: 3
   dt: d
   data: [ 9.9884168366184090e-01, -3.8216452678997488e-02,
       -2.9236855580121127e-02, 3.6912564808501733e-02,
       9.9835343938535392e-01, -4.3907546352450290e-02,
       3.0866705992656118e-02, 4.2777480197743738e-02,
       9.9860769757152112e-01 ]
T: !!opencv-matrix
   rows: 3
   cols: 1
   dt: d
   data: [ -1.3169642910250923e+02, -1.0604968532567836e+01,
       1.3552070487320131e+01 ]
E: !!opencv-matrix
   rows: 3
   cols: 3
   dt: d
   data: [ -8.2758212590872915e-01, -1.3983410013208420e+01,
       -9.9951650460323176e+00, 1.7601407860048617e+01,
       5.1157293275650426e+00, 1.3111684791679841e+02,
       5.7314316499562743e+00, -1.3188486722734663e+02,
       5.4724111318521924e+00 ]
F: !!opencv-matrix
   rows: 3
   cols: 3
   dt: d
   data: [ -2.0007295111371005e-07, -3.3831389912899126e-06,
       -1.5455170877869595e-03, 4.2742694252489890e-06,
       1.2432301052767780e-06, 3.5216584575538119e-02,
       2.7377040063073421e-06, -3.1575040496369250e-02, 1. ]
R1: !!opencv-matrix
   rows: 3
   cols: 3
   dt: d
   data: [ 9.9022025279785530e-01, 3.7456446138534487e-02,
       -1.3439071988654033e-01, -4.0153785168256087e-02,
       9.9904172036903705e-01, -1.7415926582770587e-02,
       1.3360959728108235e-01, 2.2641899318431420e-02,
       9.9077536299084523e-01 ]
R2: !!opencv-matrix
   rows: 3
   cols: 3
   dt: d
   data: [ 9.9157097406791805e-01, 7.9847107848405346e-02,
       -1.0203647756682491e-01, -7.7777918083387951e-02,
       9.9667924902626337e-01, 2.4105393982628270e-02,
       1.0362238582764739e-01, -1.5966024197935663e-02,
       9.9448855560368177e-01 ]
P1: !!opencv-matrix
   rows: 3
   cols: 4
   dt: d
   data: [ 1.1190435128166851e+03, 0., 7.9318540191650402e+02, 0., 0.,
       1.1190435128166851e+03, 3.6243200302124023e+02, 0., 0., 0., 1.,
       0. ]
P2: !!opencv-matrix
   rows: 3
   cols: 4
   dt: d
   data: [ 1.1190435128166851e+03, 0., 7.9318540191650402e+02,
       -1.4862681391699449e+05, 0., 1.1190435128166851e+03,
       3.6243200302124023e+02, 0., 0., 0., 1., 0. ]
Q: !!opencv-matrix
   rows: 4
   cols: 4
   dt: d
   data: [ 1., 0., 0., -7.9318540191650402e+02, 0., 1., 0.,
       -3.6243200302124023e+02, 0., 0., 0., 1.1190435128166851e+03, 0.,
       0., 7.5292168574753382e-03, 0. ]
mono_left_rms: 5.2485460635126724e-01
mono_right_rms: 4.8701268051076774e-01
stereo_rms: 7.0157534859840509e-01
baseline: 1.3281593808885395e+02
