# Supplementary material for: Quantifying and Improving Stereo Camera Calibration Robustness: An Outlier-Aware Algorithm for Digital Twin Data Acquisition
Source: J Imaging. 2026 Jun 25;12(7):280. doi: 10.3390/jimaging12070280 (PMC13413186; doi:10.3390/jimaging12070280)
Supplement: Supplementary file 1 [file jimaging-12-00280-s001.zip › Supplementary Materials/first test/results/OutAw_runs/run_0012.yaml]

%YAML:1.0
---
image_width: !!opencv-matrix
   rows: 1
   cols: 1
   dt: i
   data: [ 1280 ]
image_height: !!opencv-matrix
   rows: 1
   cols: 1
   dt: i
   data: [ 720 ]
K1: !!opencv-matrix
   rows: 3
   cols: 3
   dt: d
   data: [ 1.2568998415645290e+03, 0., 6.3218837104399654e+02, 0.,
       1.2540086820005042e+03, 3.6216461315641430e+02, 0., 0., 1. ]
D1: !!opencv-matrix
   rows: 1
   cols: 5
   dt: d
   data: [ 6.2738558463619454e-01, -6.7157708370320632e+00,
       -1.7244183040962622e-03, 3.4042838594503739e-03,
       2.5574350185851443e+01 ]
K2: !!opencv-matrix
   rows: 3
   cols: 3
   dt: d
   data: [ 1.0418513279988354e+03, 0., 5.9220464058902712e+02, 0.,
       1.0380366057463252e+03, 3.6155689814583047e+02, 0., 0., 1. ]
D2: !!opencv-matrix
   rows: 1
   cols: 5
   dt: d
   data: [ 3.5113610174900695e-01, -1.3750560781480972e+00,
       1.2507914978075432e-02, -1.3414535732280003e-03,
       2.1955528848742958e+00 ]
R: !!opencv-matrix
   rows: 3
   cols: 3
   dt: d
   data: [ 9.9888315073586020e-01, -3.8227223496586339e-02,
       -2.7769237651452717e-02, 3.6922594440982712e-02,
       9.9825584473575646e-01, -4.6065067791634023e-02,
       2.9481743431275135e-02, 4.4988307754828510e-02,
       9.9855239169990939e-01 ]
T: !!opencv-matrix
   rows: 3
   cols: 1
   dt: d
   data: [ -1.2847977401502754e+02, -9.1353147886260828e+00,
       -6.0587696163827847e+00 ]
E: !!opencv-matrix
   rows: 3
   cols: 3
   dt: d
   data: [ -4.5619513405157665e-02, 5.6372198283135857e+00,
       -9.4011880642266927e+00, -2.2641951503758828e+00,
       6.0116975538986699e+00, 1.2846203304112237e+02,
       4.3813054292007489e+00, -1.2860490306096688e+02,
       5.6647487724698751e+00 ]
F: !!opencv-matrix
   rows: 3
   cols: 3
   dt: d
   data: [ -1.4998694458757500e-08, 1.8576671808165770e-06,
       -4.5482563628714773e-03, -7.4715334663524525e-07,
       1.9883514104392666e-06, 5.3033106654389248e-02,
       1.7797836560342957e-03, -4.5972630929546399e-02, 1. ]
R1: !!opencv-matrix
   rows: 3
   cols: 3
   dt: d
   data: [ 9.9926826588584383e-01, 3.4747186609869057e-02,
       1.5986425998244527e-02, -3.4375588918429421e-02,
       9.9914521097323294e-01, -2.2960101823924061e-02,
       -1.6770559919381471e-02, 2.2393758325764446e-02,
       9.9960855734034093e-01 ]
R2: !!opencv-matrix
   rows: 3
   cols: 3
   dt: d
   data: [ 9.9638001452725533e-01, 7.0845743243117237e-02,
       4.6986671673961047e-02, -7.1894159328608431e-02,
       9.9719096931248719e-01, 2.1009535360281200e-02,
       -4.5366248523533124e-02, -2.4311548407136643e-02,
       9.9867454764249819e-01 ]
P1: !!opencv-matrix
   rows: 3
   cols: 4
   dt: d
   data: [ 1.1460226438734148e+03, 0., 5.7599730682373047e+02, 0., 0.,
       1.1460226438734148e+03, 3.6673064231872559e+02, 0., 0., 0., 1.,
       0. ]
P2: !!opencv-matrix
   rows: 3
   cols: 4
   dt: d
   data: [ 1.1460226438734148e+03, 0., 5.7599730682373047e+02,
       -1.4777567610167377e+05, 0., 1.1460226438734148e+03,
       3.6673064231872559e+02, 0., 0., 0., 1., 0. ]
Q: !!opencv-matrix
   rows: 4
   cols: 4
   dt: d
   data: [ 1., 0., 0., -5.7599730682373047e+02, 0., 1., 0.,
       -3.6673064231872559e+02, 0., 0., 0., 1.1460226438734148e+03, 0.,
       0., 7.7551507399967468e-03, 0. ]
mono_left_rms: 4.9466966059891204e-01
mono_right_rms: 4.8795926870196971e-01
stereo_rms: 6.9238087978463292e-01
baseline: 1.2894655868422487e+02
