# Supplementary material for: Quantifying and Improving Stereo Camera Calibration Robustness: An Outlier-Aware Algorithm for Digital Twin Data Acquisition
Source: J Imaging. 2026 Jun 25;12(7):280. doi: 10.3390/jimaging12070280 (PMC13413186; doi:10.3390/jimaging12070280)
Supplement: Supplementary file 1 [file jimaging-12-00280-s001.zip › Supplementary Materials/first test/results/OutAw_runs/run_0013.yaml]

%YAML:1.0
---
image_width: !!opencv-matrix
   rows: 1
   cols: 1
   dt: i
   data: [ 1280 ]
image_height: !!opencv-matrix
   rows: 1
   cols: 1
   dt: i
   data: [ 720 ]
K1: !!opencv-matrix
   rows: 3
   cols: 3
   dt: d
   data: [ 1.1952768663009663e+03, 0., 5.9887077467889640e+02, 0.,
       1.1956436384875724e+03, 3.7816001303285753e+02, 0., 0., 1. ]
D1: !!opencv-matrix
   rows: 1
   cols: 5
   dt: d
   data: [ 5.0245797966691097e-01, -3.2993445557205940e+00,
       -5.3813115205289313e-04, -1.0961206908062055e-02,
       7.9170451346261830e+00 ]
K2: !!opencv-matrix
   rows: 3
   cols: 3
   dt: d
   data: [ 1.0575997912602402e+03, 0., 5.8933455253544741e+02, 0.,
       1.0516752052119452e+03, 3.5809546408591967e+02, 0., 0., 1. ]
D2: !!opencv-matrix
   rows: 1
   cols: 5
   dt: d
   data: [ 4.1896465596653648e-01, -1.6602336960612982e+00,
       1.2162187920647960e-02, 1.1767779767335568e-03,
       2.8011686550003012e+00 ]
R: !!opencv-matrix
   rows: 3
   cols: 3
   dt: d
   data: [ 9.9837771591416802e-01, -3.6294118666293645e-02,
       -4.3871098872104025e-02, 3.5012190031877166e-02,
       9.9894713517331712e-01, -2.9644015891817501e-02,
       4.4900811965716762e-02, 2.8059901625978701e-02,
       9.9859729571312172e-01 ]
T: !!opencv-matrix
   rows: 3
   cols: 1
   dt: d
   data: [ -1.3416313339676708e+02, -1.0651418146387337e+01,
       2.7982937378668694e+01 ]
E: !!opencv-matrix
   rows: 3
   cols: 3
   dt: d
   data: [ -1.4580012445112283e+00, -2.8252352873520220e+01,
       -9.8069507161390774e+00, 3.3961574730064058e+01,
       2.7489882750934762e+00, 1.3274729998193894e+02,
       5.9367933984772163e+00, -1.3440846158674537e+02,
       3.5098446398815129e+00 ]
F: !!opencv-matrix
   rows: 3
   cols: 3
   dt: d
   data: [ -2.8732630229805697e-07, -5.5659444516138125e-06,
       -3.3153686561764681e-05, 6.7304643782106261e-06,
       5.4462409939844897e-07, 2.7208353654229234e-02,
       -1.0034725227682974e-03, -2.4919607078659554e-02, 1. ]
R1: !!opencv-matrix
   rows: 3
   cols: 3
   dt: d
   data: [ 9.6797949884127321e-01, 3.6269035255948323e-02,
       -2.4839534396723342e-01, -3.9187898221908296e-02,
       9.9920862084364959e-01, -6.8147387830388064e-03,
       2.4795160506830116e-01, 1.6330618890123893e-02,
       9.6863476730433262e-01 ]
R2: !!opencv-matrix
   rows: 3
   cols: 3
   dt: d
   data: [ 9.7599018512995650e-01, 7.7485366548838169e-02,
       -2.0356614772791978e-01, -7.5090750496609168e-02,
       9.9698655131753278e-01, 1.9472947435574300e-02,
       2.0446158005808590e-01, -3.7194707640790118e-03,
       9.7886752311913272e-01 ]
P1: !!opencv-matrix
   rows: 3
   cols: 4
   dt: d
   data: [ 1.1236594218497589e+03, 0., 9.3986166191101074e+02, 0., 0.,
       1.1236594218497589e+03, 3.6083322906494146e+02, 0., 0., 0., 1.,
       0. ]
P2: !!opencv-matrix
   rows: 3
   cols: 4
   dt: d
   data: [ 1.1236594218497589e+03, 0., 9.3986166191101074e+02,
       -1.5446227964484083e+05, 0., 1.1236594218497589e+03,
       3.6083322906494146e+02, 0., 0., 0., 1., 0. ]
Q: !!opencv-matrix
   rows: 4
   cols: 4
   dt: d
   data: [ 1., 0., 0., -9.3986166191101074e+02, 0., 1., 0.,
       -3.6083322906494146e+02, 0., 0., 0., 1.1236594218497589e+03, 0.,
       0., 7.2746525846531492e-03, 0. ]
mono_left_rms: 6.3277791709842812e-01
mono_right_rms: 6.0235361204898064e-01
stereo_rms: 8.8591799863938170e-01
baseline: 1.3746360920515073e+02
