# Supplementary material for: Quantifying and Improving Stereo Camera Calibration Robustness: An Outlier-Aware Algorithm for Digital Twin Data Acquisition
Source: J Imaging. 2026 Jun 25;12(7):280. doi: 10.3390/jimaging12070280 (PMC13413186; doi:10.3390/jimaging12070280)
Supplement: Supplementary file 1 [file jimaging-12-00280-s001.zip › Supplementary Materials/first test/results/OutAw_runs/run_0014.yaml]

%YAML:1.0
---
image_width: !!opencv-matrix
   rows: 1
   cols: 1
   dt: i
   data: [ 1280 ]
image_height: !!opencv-matrix
   rows: 1
   cols: 1
   dt: i
   data: [ 720 ]
K1: !!opencv-matrix
   rows: 3
   cols: 3
   dt: d
   data: [ 1.2320195874557123e+03, 0., 6.0657312930463127e+02, 0.,
       1.2304779559047863e+03, 3.7021195607088413e+02, 0., 0., 1. ]
D1: !!opencv-matrix
   rows: 1
   cols: 5
   dt: d
   data: [ 5.5562207562544264e-01, -4.5352163062761930e+00,
       -8.2771749836476585e-04, -7.2585737744920633e-03,
       1.4048122682392863e+01 ]
K2: !!opencv-matrix
   rows: 3
   cols: 3
   dt: d
   data: [ 1.0596982496396427e+03, 0., 5.8559728407939554e+02, 0.,
       1.0543627435743811e+03, 3.5630775876383632e+02, 0., 0., 1. ]
D2: !!opencv-matrix
   rows: 1
   cols: 5
   dt: d
   data: [ 3.9498714103490246e-01, -1.6300303265423064e+00,
       1.1878467373158777e-02, -3.3653207244653373e-03,
       2.8013409219133769e+00 ]
R: !!opencv-matrix
   rows: 3
   cols: 3
   dt: d
   data: [ 9.9861319552688510e-01, -3.6949631584858852e-02,
       -3.7502139210002679e-02, 3.5693053270411626e-02,
       9.9879642344242514e-01, -3.3640904667611674e-02,
       3.8700021548040218e-02, 3.2255685457961987e-02,
       9.9873013326314442e-01 ]
T: !!opencv-matrix
   rows: 3
   cols: 1
   dt: d
   data: [ -1.3126981929510282e+02, -1.0489674922713750e+01,
       1.3807048605123716e+01 ]
E: !!opencv-matrix
   rows: 3
   cols: 3
   dt: d
   data: [ -8.9876636691080258e-01, -1.4128782419956618e+01,
       -1.0011872827582920e+01, 1.8868045763685441e+01,
       3.7240326420727854e+00, 1.3058533025915830e+02,
       5.7897071417119959e+00, -1.3149941564172136e+02,
       4.0226502274218801e+00 ]
F: !!opencv-matrix
   rows: 3
   cols: 3
   dt: d
   data: [ -2.2471124281350319e-07, -3.5369303003926766e-06,
       -1.6382578658009298e-03, 4.7412960733453509e-06,
       9.3697371755493039e-07, 3.7205169239714016e-02,
       -2.3800506781041525e-05, -3.3146756843026787e-02, 1. ]
R1: !!opencv-matrix
   rows: 3
   cols: 3
   dt: d
   data: [ 9.8880564132652304e-01, 3.9130872214162220e-02,
       -1.4398673036291404e-01, -4.1255704202191955e-02,
       9.9907893931410297e-01, -1.1799995330003634e-02,
       1.4339236573689979e-01, 1.7608175906827409e-02,
       9.8950926301354525e-01 ]
R2: !!opencv-matrix
   rows: 3
   cols: 3
   dt: d
   data: [ 9.9138830033464576e-01, 7.9221111513178719e-02,
       -1.0427489367148179e-01, -7.7671564271367247e-02,
       9.9680089179375553e-01, 1.8844368464146513e-02,
       1.0543417881892563e-01, -1.0582892316855491e-02,
       9.9436996954201551e-01 ]
P1: !!opencv-matrix
   rows: 3
   cols: 4
   dt: d
   data: [ 1.1424203497395838e+03, 0., 7.9158695602416992e+02, 0., 0.,
       1.1424203497395838e+03, 3.6040850830078125e+02, 0., 0., 0., 1.,
       0. ]
P2: !!opencv-matrix
   rows: 3
   cols: 4
   dt: d
   data: [ 1.1424203497395838e+03, 0., 7.9158695602416992e+02,
       -1.5126798734536421e+05, 0., 1.1424203497395838e+03,
       3.6040850830078125e+02, 0., 0., 0., 1., 0. ]
Q: !!opencv-matrix
   rows: 4
   cols: 4
   dt: d
   data: [ 1., 0., 0., -7.9158695602416992e+02, 0., 1., 0.,
       -3.6040850830078125e+02, 0., 0., 0., 1.1424203497395838e+03, 0.,
       0., 7.5522942414199754e-03, 0. ]
mono_left_rms: 6.1779041212776142e-01
mono_right_rms: 6.0358969985201794e-01
stereo_rms: 8.5354520075254381e-01
baseline: 1.3241009526821364e+02
