# Supplementary material for: Quantifying and Improving Stereo Camera Calibration Robustness: An Outlier-Aware Algorithm for Digital Twin Data Acquisition
Source: J Imaging. 2026 Jun 25;12(7):280. doi: 10.3390/jimaging12070280 (PMC13413186; doi:10.3390/jimaging12070280)
Supplement: Supplementary file 1 [file jimaging-12-00280-s001.zip › Supplementary Materials/first test/results/OutAw_runs/run_0015.yaml]

%YAML:1.0
---
image_width: !!opencv-matrix
   rows: 1
   cols: 1
   dt: i
   data: [ 1280 ]
image_height: !!opencv-matrix
   rows: 1
   cols: 1
   dt: i
   data: [ 720 ]
K1: !!opencv-matrix
   rows: 3
   cols: 3
   dt: d
   data: [ 1.2451410087495312e+03, 0., 6.2923956418790351e+02, 0.,
       1.2427271447799387e+03, 3.6916193979531266e+02, 0., 0., 1. ]
D1: !!opencv-matrix
   rows: 1
   cols: 5
   dt: d
   data: [ 6.1639087317185182e-01, -6.6454786270034516e+00,
       -1.2892718236152271e-03, 3.3782758498225019e-03,
       2.6431401854069200e+01 ]
K2: !!opencv-matrix
   rows: 3
   cols: 3
   dt: d
   data: [ 1.0359808484150274e+03, 0., 5.9499855657925957e+02, 0.,
       1.0317790186252814e+03, 3.7355647617957618e+02, 0., 0., 1. ]
D2: !!opencv-matrix
   rows: 1
   cols: 5
   dt: d
   data: [ 3.6923976785176116e-01, -1.2691262341864404e+00,
       1.6054134034207659e-02, 4.4967060432306730e-03,
       1.8865647847366935e+00 ]
R: !!opencv-matrix
   rows: 3
   cols: 3
   dt: d
   data: [ 9.9871560100159185e-01, -3.8788019800363331e-02,
       -3.2598126265106199e-02, 3.7083499329702098e-02,
       9.9799145974011205e-01, -5.1360104782449872e-02,
       3.4524808377356254e-02, 5.0085285321807525e-02,
       9.9814803601506918e-01 ]
T: !!opencv-matrix
   rows: 3
   cols: 1
   dt: d
   data: [ -1.2903811362133209e+02, -9.7644661852710115e+00,
       -4.5025003241255837e+00 ]
E: !!opencv-matrix
   rows: 3
   cols: 3
   dt: d
   data: [ -1.7014785620196193e-01, 4.0044007960499792e+00,
       -9.9776316339939193e+00, -4.1701171066930491e-02,
       6.6375538098355609e+00, 1.2894591275629651e+02,
       4.9667399146999678e+00, -1.2915767968279792e+02,
       6.3091077349024642e+00 ]
F: !!opencv-matrix
   rows: 3
   cols: 3
   dt: d
   data: [ -5.1686206551156428e-08, 1.2187888388285804e-06,
       -4.1913403983007890e-03, -1.2719248816975774e-08,
       2.0284486547003286e-06, 4.8230217678418882e-02,
       1.5985490048131053e-03, -4.2208086307622746e-02, 1. ]
R1: !!opencv-matrix
   rows: 3
   cols: 3
   dt: d
   data: [ 9.9926316260745807e-01, 3.8345886465560031e-02,
       -1.6507110319845175e-03, -3.8375202753289740e-02,
       9.9895020147347413e-01, -2.5016770170218267e-02,
       6.8968788929319694e-04, 2.5061683249055736e-02,
       9.9968566877961151e-01 ]
R2: !!opencv-matrix
   rows: 3
   cols: 3
   dt: d
   data: [ 9.9654615908541833e-01, 7.5409822721109576e-02,
       3.4772279897513636e-02, -7.6257714042884492e-02,
       9.9680554690787371e-01, 2.3737369328731179e-02,
       -3.2871170667529641e-02, -2.6307038808382789e-02,
       9.9911331982317209e-01 ]
P1: !!opencv-matrix
   rows: 3
   cols: 4
   dt: d
   data: [ 1.1372530817026100e+03, 0., 6.0256493759155273e+02, 0., 0.,
       1.1372530817026100e+03, 3.7349299621582031e+02, 0., 0., 0., 1.,
       0. ]
P2: !!opencv-matrix
   rows: 3
   cols: 4
   dt: d
   data: [ 1.1372530817026100e+03, 0., 6.0256493759155273e+02,
       -1.4725759668536636e+05, 0., 1.1372530817026100e+03,
       3.7349299621582031e+02, 0., 0., 0., 1., 0. ]
Q: !!opencv-matrix
   rows: 4
   cols: 4
   dt: d
   data: [ 1., 0., 0., -6.0256493759155273e+02, 0., 1., 0.,
       -3.7349299621582031e+02, 0., 0., 0., 1.1372530817026100e+03, 0.,
       0., 7.7228822641489158e-03, 0. ]
mono_left_rms: 5.9720846052461185e-01
mono_right_rms: 4.9207768107781324e-01
stereo_rms: 6.8952714236440638e-01
baseline: 1.2948533537047297e+02
