# Supplementary material for: Quantifying and Improving Stereo Camera Calibration Robustness: An Outlier-Aware Algorithm for Digital Twin Data Acquisition
Source: J Imaging. 2026 Jun 25;12(7):280. doi: 10.3390/jimaging12070280 (PMC13413186; doi:10.3390/jimaging12070280)
Supplement: Supplementary file 1 [file jimaging-12-00280-s001.zip › Supplementary Materials/first test/results/OutAw_runs/run_0016.yaml]

%YAML:1.0
---
image_width: !!opencv-matrix
   rows: 1
   cols: 1
   dt: i
   data: [ 1280 ]
image_height: !!opencv-matrix
   rows: 1
   cols: 1
   dt: i
   data: [ 720 ]
K1: !!opencv-matrix
   rows: 3
   cols: 3
   dt: d
   data: [ 1.2193579622666043e+03, 0., 5.9851670785960857e+02, 0.,
       1.2197248291225803e+03, 3.7053070409103532e+02, 0., 0., 1. ]
D1: !!opencv-matrix
   rows: 1
   cols: 5
   dt: d
   data: [ 5.4694885688990369e-01, -3.7373033843480559e+00,
       2.3799333108452314e-04, -1.2224712840859422e-02,
       9.6886914725568278e+00 ]
K2: !!opencv-matrix
   rows: 3
   cols: 3
   dt: d
   data: [ 1.1046281298307877e+03, 0., 5.9129591789369397e+02, 0.,
       1.0954775557579319e+03, 3.3814022389389658e+02, 0., 0., 1. ]
D2: !!opencv-matrix
   rows: 1
   cols: 5
   dt: d
   data: [ 4.7606279053587935e-01, -2.3160988369605549e+00,
       6.6996021797720538e-03, -1.3376074594218682e-03,
       4.4679424279617121e+00 ]
R: !!opencv-matrix
   rows: 3
   cols: 3
   dt: d
   data: [ 9.9863774551120599e-01, -3.5619565274611409e-02,
       -3.8130038158171765e-02, 3.5038508130967649e-02,
       9.9926105309148072e-01, -1.5800339314746746e-02,
       3.8664663301935680e-02, 1.4442795579551583e-02,
       9.9914786166392577e-01 ]
T: !!opencv-matrix
   rows: 3
   cols: 1
   dt: d
   data: [ -1.3760099239951182e+02, -1.0700353259046619e+01,
       4.1880062308505124e+01 ]
E: !!opencv-matrix
   rows: 3
   cols: 3
   dt: d
   data: [ -1.8811404596947963e+00, -4.2003658180683061e+01,
       -1.0029515882827932e+01, 4.7143307046773728e+01,
       4.9559339166698929e-01, 1.3588684894491644e+02,
       5.8644431637682874e+00, -1.3788045450294103e+02,
       1.7661374918848098e+00 ]
F: !!opencv-matrix
   rows: 3
   cols: 3
   dt: d
   data: [ -3.4378797440649587e-07, -7.6740730036273011e-06,
       8.1422647235542911e-04, 8.6876459897452081e-06,
       9.1301293820317630e-08, 2.5300962098226715e-02,
       -1.5504694499102207e-03, -2.3319662519704736e-02, 1. ]
R1: !!opencv-matrix
   rows: 3
   cols: 3
   dt: d
   data: [ 9.4410739901422636e-01, 3.5958340457494971e-02,
       -3.2767089720958659e-01, -3.7342291911363797e-02,
       9.9930039088845590e-01, 2.0693006030790121e-03,
       3.2751606427990526e-01, 1.0282340284307407e-02,
       9.4478965972161155e-01 ]
R2: !!opencv-matrix
   rows: 3
   cols: 3
   dt: d
   data: [ 9.5403456783084661e-01, 7.4189195289322232e-02,
       -2.9036874261210138e-01, -7.2964970219736136e-02,
       9.9722084710348868e-01, 1.5056401397198143e-02,
       2.9067878578362577e-01, 6.8224192573705638e-03,
       9.5679637232319903e-01 ]
P1: !!opencv-matrix
   rows: 3
   cols: 4
   dt: d
   data: [ 1.1576011924402560e+03, 0., 1.0852616958618164e+03, 0., 0.,
       1.1576011924402560e+03, 3.4259424018859863e+02, 0., 0., 0., 1.,
       0. ]
P2: !!opencv-matrix
   rows: 3
   cols: 4
   dt: d
   data: [ 1.1576011924402560e+03, 0., 1.0852616958618164e+03,
       -1.6696153184973446e+05, 0., 1.1576011924402560e+03,
       3.4259424018859863e+02, 0., 0., 0., 1., 0. ]
Q: !!opencv-matrix
   rows: 4
   cols: 4
   dt: d
   data: [ 1., 0., 0., -1.0852616958618164e+03, 0., 1., 0.,
       -3.4259424018859863e+02, 0., 0., 0., 1.1576011924402560e+03, 0.,
       0., 6.9333407499045843e-03, 0. ]
mono_left_rms: 5.3362586712551974e-01
mono_right_rms: 5.8761771722749800e-01
stereo_rms: 9.2622442532503468e-01
baseline: 1.4423061494760108e+02
