# Supplementary material for: Quantifying and Improving Stereo Camera Calibration Robustness: An Outlier-Aware Algorithm for Digital Twin Data Acquisition
Source: J Imaging. 2026 Jun 25;12(7):280. doi: 10.3390/jimaging12070280 (PMC13413186; doi:10.3390/jimaging12070280)
Supplement: Supplementary file 1 [file jimaging-12-00280-s001.zip › Supplementary Materials/first test/results/OutAw_runs/run_0017.yaml]

%YAML:1.0
---
image_width: !!opencv-matrix
   rows: 1
   cols: 1
   dt: i
   data: [ 1280 ]
image_height: !!opencv-matrix
   rows: 1
   cols: 1
   dt: i
   data: [ 720 ]
K1: !!opencv-matrix
   rows: 3
   cols: 3
   dt: d
   data: [ 1.2227419916878093e+03, 0., 6.2507740422688903e+02, 0.,
       1.2199310806120543e+03, 3.6580138228144239e+02, 0., 0., 1. ]
D1: !!opencv-matrix
   rows: 1
   cols: 5
   dt: d
   data: [ 5.7770942421427773e-01, -5.4255688637110211e+00,
       -2.7563154182516877e-03, 2.2458242546417391e-03,
       1.7684422497473768e+01 ]
K2: !!opencv-matrix
   rows: 3
   cols: 3
   dt: d
   data: [ 1.0489077295210623e+03, 0., 5.9960196000197504e+02, 0.,
       1.0432655963509453e+03, 3.6544246851845747e+02, 0., 0., 1. ]
D2: !!opencv-matrix
   rows: 1
   cols: 5
   dt: d
   data: [ 3.8559829525571226e-01, -1.4064241788260587e+00,
       1.3524583153752609e-02, 5.9269801228713564e-03,
       2.1779933840934445e+00 ]
R: !!opencv-matrix
   rows: 3
   cols: 3
   dt: d
   data: [ 9.9857957720947665e-01, -3.8327739715255944e-02,
       -3.7010976053900135e-02, 3.6627960680585755e-02,
       9.9828982889611706e-01, -4.5561058141167919e-02,
       3.8693933329712563e-02, 4.4140705600171505e-02,
       9.9827570221487150e-01 ]
T: !!opencv-matrix
   rows: 3
   cols: 1
   dt: d
   data: [ -1.3102313587689920e+02, -1.0530683923909670e+01,
       1.0776196814913781e+01 ]
E: !!opencv-matrix
   rows: 3
   cols: 3
   dt: d
   data: [ -8.0218369489095209e-01, -1.1222599493364916e+01,
       -1.0021550959318828e+01, 1.5830690543633322e+01,
       5.3704264009110911e+00, 1.3039837541163718e+02,
       5.7166156313182421e+00, -1.3120268120844165e+02,
       5.5798018209865372e+00 ]
F: !!opencv-matrix
   rows: 3
   cols: 3
   dt: d
   data: [ -1.9000793465305268e-07, -2.6643477135990804e-06,
       -1.8090778139637535e-03, 3.7699897226376910e-06,
       1.2818836461341100e-06, 3.5145137110539564e-02,
       1.5649547866995888e-04, -3.1543035523980141e-02, 1. ]
R1: !!opencv-matrix
   rows: 3
   cols: 3
   dt: d
   data: [ 9.9180462107861711e-01, 3.8026485128129242e-02,
       -1.2197368583387591e-01, -4.0570453465259573e-02,
       9.9900649935666219e-01, -1.8440513788131826e-02,
       1.2115127697521023e-01, 2.3237914535242550e-02,
       9.9236201429484827e-01 ]
R2: !!opencv-matrix
   rows: 3
   cols: 3
   dt: d
   data: [ 9.9345273513241716e-01, 7.9846484187740416e-02,
       -8.1708029108382763e-02, -7.8119985935491659e-02,
       9.9665218365540631e-01, 2.4118304508167980e-02,
       8.3360247452595737e-02, -1.7577365495632380e-02,
       9.9636444404990432e-01 ]
P1: !!opencv-matrix
   rows: 3
   cols: 4
   dt: d
   data: [ 1.1315983384814999e+03, 0., 7.7266485977172863e+02, 0., 0.,
       1.1315983384814999e+03, 3.6326053237915039e+02, 0., 0., 0., 1.,
       0. ]
P2: !!opencv-matrix
   rows: 3
   cols: 4
   dt: d
   data: [ 1.1315983384814999e+03, 0., 7.7266485977172863e+02,
       -1.4924269431013512e+05, 0., 1.1315983384814999e+03,
       3.6326053237915039e+02, 0., 0., 0., 1., 0. ]
Q: !!opencv-matrix
   rows: 4
   cols: 4
   dt: d
   data: [ 1., 0., 0., -7.7266485977172863e+02, 0., 1., 0.,
       -3.6326053237915039e+02, 0., 0., 0., 1.1315983384814999e+03, 0.,
       0., 7.5822695624214054e-03, 0. ]
mono_left_rms: 5.5387209101677437e-01
mono_right_rms: 5.0457778089762118e-01
stereo_rms: 7.2360385007144079e-01
baseline: 1.3188663259297905e+02
