# Supplementary material for: Quantifying and Improving Stereo Camera Calibration Robustness: An Outlier-Aware Algorithm for Digital Twin Data Acquisition
Source: J Imaging. 2026 Jun 25;12(7):280. doi: 10.3390/jimaging12070280 (PMC13413186; doi:10.3390/jimaging12070280)
Supplement: Supplementary file 1 [file jimaging-12-00280-s001.zip › Supplementary Materials/first test/results/OutAw_runs/run_0018.yaml]

%YAML:1.0
---
image_width: !!opencv-matrix
   rows: 1
   cols: 1
   dt: i
   data: [ 1280 ]
image_height: !!opencv-matrix
   rows: 1
   cols: 1
   dt: i
   data: [ 720 ]
K1: !!opencv-matrix
   rows: 3
   cols: 3
   dt: d
   data: [ 1.2116201057278136e+03, 0., 6.1540755361458957e+02, 0.,
       1.2101737001404811e+03, 3.6809839743493677e+02, 0., 0., 1. ]
D1: !!opencv-matrix
   rows: 1
   cols: 5
   dt: d
   data: [ 5.5739502755111181e-01, -4.7547908966925725e+00,
       -2.2866417699127901e-04, -3.4262952960955615e-03,
       1.4660336495718132e+01 ]
K2: !!opencv-matrix
   rows: 3
   cols: 3
   dt: d
   data: [ 1.1301282249213211e+03, 0., 5.9429146511886586e+02, 0.,
       1.1206184892151414e+03, 3.4744149294268703e+02, 0., 0., 1. ]
D2: !!opencv-matrix
   rows: 1
   cols: 5
   dt: d
   data: [ 4.3522211517661918e-01, -2.1463761925554210e+00,
       9.3217666888644780e-03, -2.4466612852379406e-03,
       4.2118204072886263e+00 ]
R: !!opencv-matrix
   rows: 3
   cols: 3
   dt: d
   data: [ 9.9904752319609635e-01, -3.6047387142343193e-02,
       -2.4589271562115125e-02, 3.5436173250029332e-02,
       9.9906279795746977e-01, -2.4855650520270379e-02,
       2.5462207703561734e-02, 2.3960626402536774e-02,
       9.9938859527275914e-01 ]
T: !!opencv-matrix
   rows: 3
   cols: 1
   dt: d
   data: [ -1.3884416505215978e+02, -1.1441987827197526e+01,
       5.6711090016212552e+01 ]
E: !!opencv-matrix
   rows: 3
   cols: 3
   dt: d
   data: [ -2.3009622816102451e+00, -5.6932097462445093e+01,
       -1.0025401107684370e+01, 6.0192352987433715e+01,
       1.2825065499082655e+00, 1.3736479068030488e+02,
       6.5109837116575697e+00, -1.3912649378196446e+02,
       3.1697118974218461e+00 ]
F: !!opencv-matrix
   rows: 3
   cols: 3
   dt: d
   data: [ -3.5432939133021949e-07, -8.7775562996537515e-06,
       1.5785260954954436e-03, 9.3477897827330961e-06,
       1.9940955725617065e-07, 2.0020859952447467e-02,
       -1.9041252698126826e-03, -1.9094050040345069e-02, 1. ]
R1: !!opencv-matrix
   rows: 3
   cols: 3
   dt: d
   data: [ 9.1528833905118112e-01, 3.3689797732019806e-02,
       -4.0138790954101478e-01, -3.6993273849444633e-02,
       9.9931539917145451e-01, -4.8027981053334250e-04,
       4.0109693851590322e-01, 1.5288247367569794e-02,
       9.1590802780934166e-01 ]
R2: !!opencv-matrix
   rows: 3
   cols: 3
   dt: d
   data: [ 9.2307195526721086e-01, 7.6069297343731315e-02,
       -3.7703000862106339e-01, -7.2968937954750610e-02,
       9.9707987634412742e-01, 2.2522306350270794e-02,
       3.7764229039254049e-01, 6.7217699462779239e-03,
       9.2592716685269882e-01 ]
P1: !!opencv-matrix
   rows: 3
   cols: 4
   dt: d
   data: [ 1.1653960946778111e+03, 0., 1.2512367686033249e+03, 0., 0.,
       1.1653960946778111e+03, 3.3991273880004883e+02, 0., 0., 0., 1.,
       0. ]
P2: !!opencv-matrix
   rows: 3
   cols: 4
   dt: d
   data: [ 1.1653960946778111e+03, 0., 1.2512367686033249e+03,
       -1.7529342842373333e+05, 0., 1.1653960946778111e+03,
       3.3991273880004883e+02, 0., 0., 0., 1., 0. ]
Q: !!opencv-matrix
   rows: 4
   cols: 4
   dt: d
   data: [ 1., 0., 0., -1.2512367686033249e+03, 0., 1., 0.,
       -3.3991273880004883e+02, 0., 0., 0., 1.1653960946778111e+03, 0.,
       0., 6.6482588945703212e-03, 0. ]
mono_left_rms: 5.5600609009362245e-01
mono_right_rms: 5.6354352436507338e-01
stereo_rms: 9.2039720463049346e-01
baseline: 1.5041532164409347e+02
