# Supplementary material for: Quantifying and Improving Stereo Camera Calibration Robustness: An Outlier-Aware Algorithm for Digital Twin Data Acquisition
Source: J Imaging. 2026 Jun 25;12(7):280. doi: 10.3390/jimaging12070280 (PMC13413186; doi:10.3390/jimaging12070280)
Supplement: Supplementary file 1 [file jimaging-12-00280-s001.zip › Supplementary Materials/first test/results/OutAw_subset_eval.yaml]

runs:
- baseline: 132.3263769450735
  file: data/results/v2_runs/run_0000.yaml
  mean_epipolar_error: 0.6598406996991899
  mean_square_abs_error: 0.11838732255687281
  mean_square_length: 24.998283639176343
  mean_square_length_std: 0.13148222748820415
  median_square_abs_error: 0.08579826354980469
  num_pairs: 6
  pair_metrics:
  - {epipolar_mean: 0.720580518245697, square_abs_error_mean: 0.06747534967237903,
    square_abs_error_median: 0.05804634094238281, square_length_mean: 24.969764012162404,
    square_length_std: 0.07693107520889303}
  - {epipolar_mean: 0.6778095364570618, square_abs_error_mean: 0.07011959116945984,
    square_abs_error_median: 0.06462287902832031, square_length_mean: 24.97317656650338,
    square_length_std: 0.07944186364500964}
  - {epipolar_mean: 0.7307049632072449, square_abs_error_mean: 0.1315941144061345,
    square_abs_error_median: 0.11044502258300781, square_length_mean: 24.90112954826765,
    square_length_std: 0.13616773693117243}
  - {epipolar_mean: 0.9646369218826294, square_abs_error_mean: 0.10083452860514323,
    square_abs_error_median: 0.07446670532226562, square_length_mean: 25.05818490059145,
    square_length_std: 0.1308055036192}
  - {epipolar_mean: 0.5138580799102783, square_abs_error_mean: 0.07675187305737567,
    square_abs_error_median: 0.06207847595214844, square_length_mean: 24.97596707908056,
    square_length_std: 0.09997770850597008}
  - {epipolar_mean: 0.3268025815486908, square_abs_error_mean: 0.1165915048250588,
    square_abs_error_median: 0.08781242370605469, square_length_mean: 24.974285371841923,
    square_length_std: 0.15881482289898646}
  - {epipolar_mean: 1.17026686668396, square_abs_error_mean: 0.17276681879515288,
    square_abs_error_median: 0.14029884338378906, square_length_mean: 24.945275050337596,
    square_length_std: 0.21493023204250256}
  - {epipolar_mean: 0.42503711581230164, square_abs_error_mean: 0.21007554249096944,
    square_abs_error_median: 0.18123817443847656, square_length_mean: 25.21007554249097,
    square_length_std: 0.1286731204152189}
  - {epipolar_mean: 0.4088697135448456, square_abs_error_mean: 0.11927657999018187,
    square_abs_error_median: 0.08579826354980469, square_length_mean: 24.976694681311166,
    square_length_std: 0.1575979841268841}
  pair_names: [pair_0010, pair_0019, pair_0030, pair_0045, pair_0048, pair_0050]
  run_id: 0
  stability: {baseline_std: 3.262114498763104, fx1_std: 11.544108959589181, fx2_std: 14.557643900107655,
    fy1_std: 10.86376271735921, fy2_std: 13.299005687902026, stereo_rms_std: 0.04165855068796597}
  stereo_rms: 0.803337027665939
- baseline: 137.73192866146104
  file: data/results/v2_runs/run_0001.yaml
  mean_epipolar_error: 0.7680266598860422
  mean_square_abs_error: 0.12362076133810065
  mean_square_length: 24.985948788222444
  mean_square_length_std: 0.14137650141152758
  median_square_abs_error: 0.09457015991210938
  num_pairs: 6
  pair_metrics:
  - {epipolar_mean: 0.9566017389297485, square_abs_error_mean: 0.0775897938718078,
    square_abs_error_median: 0.05611991882324219, square_length_mean: 24.964437341177334,
    square_length_std: 0.09807260560526321}
  - {epipolar_mean: 0.8876579999923706, square_abs_error_mean: 0.07464974926364037,
    square_abs_error_median: 0.055728912353515625, square_length_mean: 24.966387328281197,
    square_length_std: 0.09452501836446676}
  - {epipolar_mean: 0.7748226523399353, square_abs_error_mean: 0.15372791085191953,
    square_abs_error_median: 0.12215805053710938, square_length_mean: 24.90098637406544,
    square_length_std: 0.18262816387015726}
  - {epipolar_mean: 1.0138397216796875, square_abs_error_mean: 0.09811989979077411,
    square_abs_error_median: 0.07552337646484375, square_length_mean: 25.053347290203135,
    square_length_std: 0.12754687773420026}
  - {epipolar_mean: 0.7961109280586243, square_abs_error_mean: 0.09035602692634828,
    square_abs_error_median: 0.06952857971191406, square_length_mean: 24.95517882480416,
    square_length_std: 0.11988939452104042}
  - {epipolar_mean: 0.521414041519165, square_abs_error_mean: 0.13744290669759116,
    square_abs_error_median: 0.10898971557617188, square_length_mean: 24.97365830534248,
    square_length_std: 0.18295195827051744}
  - {epipolar_mean: 1.1270194053649902, square_abs_error_mean: 0.18041091836908812,
    square_abs_error_median: 0.1659393310546875, square_length_mean: 24.928563948600523,
    square_length_std: 0.21241950257128525}
  - {epipolar_mean: 0.47296395897865295, square_abs_error_mean: 0.18563038815734206,
    square_abs_error_median: 0.17371749877929688, square_length_mean: 25.18450238627772,
    square_length_std: 0.11813737222038516}
  - {epipolar_mean: 0.36180949211120605, square_abs_error_mean: 0.11465925811439433,
    square_abs_error_median: 0.09457015991210938, square_length_mean: 24.94647729525002,
    square_length_std: 0.13621761954643274}
  pair_names: [pair_0007, pair_0010, pair_0019, pair_0045, pair_0048, pair_0050]
  run_id: 1
  stability: {baseline_std: 8.948116073478428, fx1_std: 22.51705721300229, fx2_std: 16.05656354799754,
    fy1_std: 22.107689872268047, fy2_std: 16.43021085321635, stereo_rms_std: 0.08442788298750763}
  stereo_rms: 0.7882464634979243
- baseline: 129.25830474226214
  file: data/results/v2_runs/run_0002.yaml
  mean_epipolar_error: 0.5548134214348264
  mean_square_abs_error: 0.1112080668605499
  mean_square_length: 24.99073984061803
  mean_square_length_std: 0.11197263679390033
  median_square_abs_error: 0.09172248840332031
  num_pairs: 6
  pair_metrics:
  - {epipolar_mean: 0.47572243213653564, square_abs_error_mean: 0.07153500792800739,
    square_abs_error_median: 0.060955047607421875, square_length_mean: 24.95016155448011,
    square_length_std: 0.0683838836654561}
  - {epipolar_mean: 0.4420084059238434, square_abs_error_mean: 0.06850218003795992,
    square_abs_error_median: 0.061248779296875, square_length_mean: 24.959632114697527,
    square_length_std: 0.07206450919878087}
  - {epipolar_mean: 0.6703194379806519, square_abs_error_mean: 0.10887029094080772,
    square_abs_error_median: 0.09862136840820312, square_length_mean: 24.906472011279035,
    square_length_std: 0.09085904047289718}
  - {epipolar_mean: 0.9313716292381287, square_abs_error_mean: 0.09726013675812752,
    square_abs_error_median: 0.088104248046875, square_length_mean: 25.044066644483998,
    square_length_std: 0.12345751117377339}
  - {epipolar_mean: 0.2571187913417816, square_abs_error_mean: 0.0821190905827348,
    square_abs_error_median: 0.06791114807128906, square_length_mean: 24.976899936635007,
    square_length_std: 0.10272988841204936}
  - {epipolar_mean: 0.36074602603912354, square_abs_error_mean: 0.10754708320863786,
    square_abs_error_median: 0.0936279296875, square_length_mean: 24.968571221956644,
    square_length_std: 0.13481859695726106}
  - {epipolar_mean: 1.08536958694458, square_abs_error_mean: 0.14995886689873153,
    square_abs_error_median: 0.12355804443359375, square_length_mean: 24.937179360338437,
    square_length_std: 0.17656658252526125}
  - {epipolar_mean: 0.3691791892051697, square_abs_error_mean: 0.2058080037434896,
    square_abs_error_median: 0.19895362854003906, square_length_mean: 25.20580800374349,
    square_length_std: 0.10223851581976516}
  - {epipolar_mean: 0.40148529410362244, square_abs_error_mean: 0.10927194164645287,
    square_abs_error_median: 0.09172248840332031, square_length_mean: 24.96786771794801,
    square_length_std: 0.13663520291985856}
  pair_names: [pair_0007, pair_0010, pair_0019, pair_0030, pair_0045, pair_0048]
  run_id: 2
  stability: {baseline_std: 0.8591858021647001, fx1_std: 9.417880954753926, fx2_std: 7.9721900875942495,
    fy1_std: 8.955536757156667, fy2_std: 7.727849128637038, stereo_rms_std: 0.027256516469490105}
  stereo_rms: 0.7452415246191983
- baseline: 131.18969209818448
  file: data/results/v2_runs/run_0003.yaml
  mean_epipolar_error: 0.5560452623499764
  mean_square_abs_error: 0.11197664176548966
  mean_square_length: 25.008301054705
  mean_square_length_std: 0.11924099818272468
  median_square_abs_error: 0.09019088745117188
  num_pairs: 6
  pair_metrics:
  - {epipolar_mean: 0.44409462809562683, square_abs_error_mean: 0.06411693942162298,
    square_abs_error_median: 0.0529632568359375, square_length_mean: 24.986680512787192,
    square_length_std: 0.07914832940322365}
  - {epipolar_mean: 0.41751495003700256, square_abs_error_mean: 0.06412785027616767,
    square_abs_error_median: 0.05254936218261719, square_length_mean: 24.99477238808909,
    square_length_std: 0.08072562635789554}
  - {epipolar_mean: 0.4485645890235901, square_abs_error_mean: 0.1071746580062374,
    square_abs_error_median: 0.09019088745117188, square_length_mean: 24.919612556375483,
    square_length_std: 0.10479304422993974}
  - {epipolar_mean: 1.171518087387085, square_abs_error_mean: 0.10502035899828839,
    square_abs_error_median: 0.09346580505371094, square_length_mean: 25.056479443785964,
    square_length_std: 0.12695769225397333}
  - {epipolar_mean: 0.39454934000968933, square_abs_error_mean: 0.0736352038639848,
    square_abs_error_median: 0.06348228454589844, square_length_mean: 25.002431172196584,
    square_length_std: 0.09974947348985169}
  - {epipolar_mean: 0.48311305046081543, square_abs_error_mean: 0.11385029618458081,
    square_abs_error_median: 0.08283042907714844, square_length_mean: 24.97267790763609,
    square_length_std: 0.14986547082644822}
  - {epipolar_mean: 0.9174191355705261, square_abs_error_mean: 0.14966008996450772,
    square_abs_error_median: 0.114898681640625, square_length_mean: 24.94431633077642,
    square_length_std: 0.1815772065547515}
  - {epipolar_mean: 0.49389153718948364, square_abs_error_mean: 0.21944821265435988,
    square_abs_error_median: 0.2062053680419922, square_length_mean: 25.218480058895643,
    square_length_std: 0.1106204148667523}
  - {epipolar_mean: 0.23374204337596893, square_abs_error_mean: 0.11075616651965726,
    square_abs_error_median: 0.09453964233398438, square_length_mean: 24.979259121802546,
    square_length_std: 0.13973172566168615}
  pair_names: [pair_0004, pair_0010, pair_0030, pair_0045, pair_0048, pair_0050]
  run_id: 3
  stability: {baseline_std: 2.5893852407779065, fx1_std: 15.169566353993774, fx2_std: 8.684895997074683,
    fy1_std: 14.630610906183158, fy2_std: 9.134890689674322, stereo_rms_std: 0.04752025587795682}
  stereo_rms: 0.7391948801336304
- baseline: 143.61452399200556
  file: data/results/v2_runs/run_0004.yaml
  mean_epipolar_error: 0.9166118436389499
  mean_square_abs_error: 0.14007680248046295
  mean_square_length: 25.01398004283472
  mean_square_length_std: 0.16518603977067417
  median_square_abs_error: 0.10011100769042969
  num_pairs: 6
  pair_metrics:
  - {epipolar_mean: 1.2134854793548584, square_abs_error_mean: 0.1045748802923387,
    square_abs_error_median: 0.08656120300292969, square_length_mean: 25.020586321430823,
    square_length_std: 0.13420108867737043}
  - {epipolar_mean: 1.1235871315002441, square_abs_error_mean: 0.09477393857894405,
    square_abs_error_median: 0.07031822204589844, square_length_mean: 25.02205391340358,
    square_length_std: 0.12190272951308657}
  - {epipolar_mean: 0.7499655485153198, square_abs_error_mean: 0.17828990567115047,
    square_abs_error_median: 0.14429092407226562, square_length_mean: 24.933989063385994,
    square_length_std: 0.22124522543242567}
  - {epipolar_mean: 1.4018449783325195, square_abs_error_mean: 0.11448872473932081,
    square_abs_error_median: 0.08623886108398438, square_length_mean: 25.0674984224381,
    square_length_std: 0.14564228815886782}
  - {epipolar_mean: 1.0940167903900146, square_abs_error_mean: 0.10713733139858451,
    square_abs_error_median: 0.08306312561035156, square_length_mean: 25.004544576009113,
    square_length_std: 0.14637242729594543}
  - {epipolar_mean: 0.6336206793785095, square_abs_error_mean: 0.15966478983561197,
    square_abs_error_median: 0.11815071105957031, square_length_mean: 24.980444282613774,
    square_length_std: 0.21416948600172261}
  - {epipolar_mean: 0.9311198592185974, square_abs_error_mean: 0.17987003121324766,
    square_abs_error_median: 0.15545082092285156, square_length_mean: 24.93833734655893,
    square_length_std: 0.22174671259516623}
  - {epipolar_mean: 0.6769283413887024, square_abs_error_mean: 0.2001878676875945,
    square_abs_error_median: 0.1754322052001953, square_length_mean: 25.19597537543184,
    square_length_std: 0.1301546225656631}
  - {epipolar_mean: 0.42493778467178345, square_abs_error_mean: 0.12170375290737358,
    square_abs_error_median: 0.10011100769042969, square_length_mean: 24.96239108424033,
    square_length_std: 0.15123977769581967}
  pair_names: [pair_0007, pair_0010, pair_0045, pair_0047, pair_0048, pair_0050]
  run_id: 4
  stability: {baseline_std: 11.983769150717452, fx1_std: 26.049194274002453, fx2_std: 23.230397242600155,
    fy1_std: 25.713091584000946, fy2_std: 22.78696941153416, stereo_rms_std: 0.1243461901121377}
  stereo_rms: 0.8707486353736998
- baseline: 133.38933440682868
  file: data/results/v2_runs/run_0005.yaml
  mean_epipolar_error: 0.6491534842385186
  mean_square_abs_error: 0.11648357669370007
  mean_square_length: 24.983402890258937
  mean_square_length_std: 0.12601427199347348
  median_square_abs_error: 0.08680152893066406
  num_pairs: 6
  pair_metrics:
  - {epipolar_mean: 0.6757908463478088, square_abs_error_mean: 0.07225375021657636,
    square_abs_error_median: 0.05683135986328125, square_length_mean: 24.955293573359008,
    square_length_std: 0.08269494285919889}
  - {epipolar_mean: 0.6281226873397827, square_abs_error_mean: 0.07327943207115255,
    square_abs_error_median: 0.06135749816894531, square_length_mean: 24.95872624715169,
    square_length_std: 0.08353516413970732}
  - {epipolar_mean: 0.6826428771018982, square_abs_error_mean: 0.1284261724000336,
    square_abs_error_median: 0.10268211364746094, square_length_mean: 24.900079214444723,
    square_length_std: 0.13649818291573737}
  - {epipolar_mean: 0.9926093816757202, square_abs_error_mean: 0.0986099858437815,
    square_abs_error_median: 0.07566261291503906, square_length_mean: 25.051354295463973,
    square_length_std: 0.12355406043618729}
  - {epipolar_mean: 0.52956223487854, square_abs_error_mean: 0.0890924802390478, square_abs_error_median: 0.06641578674316406,
    square_length_mean: 24.947175364340506, square_length_std: 0.11189235914778864}
  - {epipolar_mean: 0.48767513036727905, square_abs_error_mean: 0.11403955439085602,
    square_abs_error_median: 0.08680152893066406, square_length_mean: 24.968741468203966,
    square_length_std: 0.15432096245896895}
  - {epipolar_mean: 1.0716134309768677, square_abs_error_mean: 0.16949069115423387,
    square_abs_error_median: 0.15349578857421875, square_length_mean: 24.927256512385544,
    square_length_std: 0.19577801611543535}
  - {epipolar_mean: 0.4486368000507355, square_abs_error_mean: 0.19231258925571237,
    square_abs_error_median: 0.18253517150878906, square_length_mean: 25.191658430202033,
    square_length_std: 0.11304912878066936}
  - {epipolar_mean: 0.3257279694080353, square_abs_error_mean: 0.1108475346719065,
    square_abs_error_median: 0.09027671813964844, square_length_mean: 24.950340906778973,
    square_length_std: 0.13280563108756804}
  pair_names: [pair_0004, pair_0010, pair_0019, pair_0045, pair_0048, pair_0050]
  run_id: 5
  stability: {baseline_std: 3.4038289198558496, fx1_std: 17.82350796501676, fx2_std: 18.75701898270683,
    fy1_std: 16.945037472496132, fy2_std: 17.60098079998964, stereo_rms_std: 0.0375943603278176}
  stereo_rms: 0.7547444056315797
- baseline: 132.22095676489405
  file: data/results/v2_runs/run_0006.yaml
  mean_epipolar_error: 0.5916340814696418
  mean_square_abs_error: 0.11473272863682024
  mean_square_length: 25.00520096144226
  mean_square_length_std: 0.1255321431755605
  median_square_abs_error: 0.08865737915039062
  num_pairs: 6
  pair_metrics:
  - {epipolar_mean: 0.5382565855979919, square_abs_error_mean: 0.06755318180207283,
    square_abs_error_median: 0.05787849426269531, square_length_mean: 24.98324275273149,
    square_length_std: 0.0835924625853681}
  - {epipolar_mean: 0.5030723810195923, square_abs_error_mean: 0.06633633439258863,
    square_abs_error_median: 0.052333831787109375, square_length_mean: 24.989802760462606,
    square_length_std: 0.08292001416327675}
  - {epipolar_mean: 0.483102023601532, square_abs_error_mean: 0.11872943755119078,
    square_abs_error_median: 0.09784126281738281, square_length_mean: 24.922284669773553,
    square_length_std: 0.12573720070211303}
  - {epipolar_mean: 1.1715644598007202, square_abs_error_mean: 0.10431956219416792,
    square_abs_error_median: 0.08865737915039062, square_length_mean: 25.054453716483167,
    square_length_std: 0.12954165849465635}
  - {epipolar_mean: 0.4627275764942169, square_abs_error_mean: 0.07478683225570186,
    square_abs_error_median: 0.0619354248046875, square_length_mean: 24.994643898420435,
    square_length_std: 0.10269683205284844}
  - {epipolar_mean: 0.4738732874393463, square_abs_error_mean: 0.11378347745505712,
    square_abs_error_median: 0.08443832397460938, square_length_mean: 24.971121757261216,
    square_length_std: 0.15420788423878218}
  - {epipolar_mean: 0.9474125504493713, square_abs_error_mean: 0.1563827145484186,
    square_abs_error_median: 0.1262531280517578, square_length_mean: 24.941516117383074,
    square_length_std: 0.19021209507096365}
  - {epipolar_mean: 0.4962449371814728, square_abs_error_mean: 0.21545330170662172,
    square_abs_error_median: 0.1981487274169922, square_length_mean: 25.214263526342247,
    square_length_std: 0.1159852451846339}
  - {epipolar_mean: 0.24845293164253235, square_abs_error_mean: 0.11524971582556284,
    square_abs_error_median: 0.09089851379394531, square_length_mean: 24.975479454122564,
    square_length_std: 0.14489589608740203}
  pair_names: [pair_0007, pair_0010, pair_0030, pair_0045, pair_0048, pair_0050]
  run_id: 6
  stability: {baseline_std: 3.721499012595086, fx1_std: 17.64484086539821, fx2_std: 9.796178374068269,
    fy1_std: 17.217255289555034, fy2_std: 9.995631573796064, stereo_rms_std: 0.04534136017960839}
  stereo_rms: 0.7484843851038917
- baseline: 132.33959993621224
  file: data/results/v2_runs/run_0007.yaml
  mean_epipolar_error: 0.5869510091013379
  mean_square_abs_error: 0.11905223750726297
  mean_square_length: 25.01217752773417
  mean_square_length_std: 0.13342708211604404
  median_square_abs_error: 0.09803390502929688
  num_pairs: 6
  pair_metrics:
  - {epipolar_mean: 0.4937910735607147, square_abs_error_mean: 0.07248275510726436,
    square_abs_error_median: 0.06402969360351562, square_length_mean: 24.99349706916399,
    square_length_std: 0.09121095350537309}
  - {epipolar_mean: 0.45837995409965515, square_abs_error_mean: 0.07090662884455855,
    square_abs_error_median: 0.05342674255371094, square_length_mean: 25.002098842333723,
    square_length_std: 0.08898210868688036}
  - {epipolar_mean: 0.4256967604160309, square_abs_error_mean: 0.12100088468161962,
    square_abs_error_median: 0.10023880004882812, square_length_mean: 24.94737990184497,
    square_length_std: 0.1403476812825594}
  - {epipolar_mean: 1.2785844802856445, square_abs_error_mean: 0.1060832033875168,
    square_abs_error_median: 0.0811004638671875, square_length_mean: 25.051700017785514,
    square_length_std: 0.1368963175260182}
  - {epipolar_mean: 0.46047720313072205, square_abs_error_mean: 0.07860087322932417,
    square_abs_error_median: 0.05789756774902344, square_length_mean: 25.009057875602476,
    square_length_std: 0.10699403999879323}
  - {epipolar_mean: 0.5737075805664062, square_abs_error_mean: 0.12794051631804434,
    square_abs_error_median: 0.09958839416503906, square_length_mean: 24.971508067141297,
    square_length_std: 0.16660384267829195}
  - {epipolar_mean: 0.841801106929779, square_abs_error_mean: 0.1552333011422106,
    square_abs_error_median: 0.12680816650390625, square_length_mean: 24.942602649811775,
    square_length_std: 0.19328758455013156}
  - {epipolar_mean: 0.5126743912696838, square_abs_error_mean: 0.21654559719947078,
    square_abs_error_median: 0.19495773315429688, square_length_mean: 25.215829746697537,
    square_length_std: 0.12277224042511481}
  - {epipolar_mean: 0.23744653165340424, square_abs_error_mean: 0.12267637765535744,
    square_abs_error_median: 0.09803390502929688, square_length_mean: 24.975923579226258,
    square_length_std: 0.1537489703912337}
  pair_names: [pair_0007, pair_0010, pair_0030, pair_0045, pair_0047, pair_0048]
  run_id: 7
  stability: {baseline_std: 3.8821582664368215, fx1_std: 20.432593019781073, fx2_std: 10.64158138579,
    fy1_std: 20.886998427312328, fy2_std: 9.928581250875784, stereo_rms_std: 0.058819052340290646}
  stereo_rms: 0.7886426156533604
- baseline: 137.3201613006701
  file: data/results/v2_runs/run_0008.yaml
  mean_epipolar_error: 0.7424929175111983
  mean_square_abs_error: 0.1265362747538759
  mean_square_length: 25.012911050265547
  mean_square_length_std: 0.14542634760298384
  median_square_abs_error: 0.09589004516601562
  num_pairs: 6
  pair_metrics:
  - {epipolar_mean: 0.8379101157188416, square_abs_error_mean: 0.0876462177563739,
    square_abs_error_median: 0.06331253051757812, square_length_mean: 25.00753503204674,
    square_length_std: 0.1135711268200699}
  - {epipolar_mean: 0.7775418162345886, square_abs_error_mean: 0.08110998010122648,
    square_abs_error_median: 0.06025886535644531, square_length_mean: 25.011892749417214,
    square_length_std: 0.10616497580927817}
  - {epipolar_mean: 0.5663565397262573, square_abs_error_mean: 0.1394400442800214,
    square_abs_error_median: 0.1095733642578125, square_length_mean: 24.932922711936378,
    square_length_std: 0.16910149411762979}
  - {epipolar_mean: 1.3499748706817627, square_abs_error_mean: 0.11304785615654402,
    square_abs_error_median: 0.09270668029785156, square_length_mean: 25.067595779254873,
    square_length_std: 0.13730260531250005}
  - {epipolar_mean: 0.7765853404998779, square_abs_error_mean: 0.09477201072118616,
    square_abs_error_median: 0.07910537719726562, square_length_mean: 24.998445654428135,
    square_length_std: 0.12980954316584653}
  - {epipolar_mean: 0.6159278154373169, square_abs_error_mean: 0.13383385442918347,
    square_abs_error_median: 0.108856201171875, square_length_mean: 24.98177526330435,
    square_length_std: 0.18314799614652358}
  - {epipolar_mean: 0.8550307750701904, square_abs_error_mean: 0.16465607509818128,
    square_abs_error_median: 0.13776779174804688, square_length_mean: 24.942006552091208,
    square_length_std: 0.20302857933385704}
  - {epipolar_mean: 0.6073248386383057, square_abs_error_mean: 0.20781978484122984,
    square_abs_error_median: 0.1885204315185547, square_length_mean: 25.20598827895298,
    square_length_std: 0.1222799991540585}
  - {epipolar_mean: 0.2957841455936432, square_abs_error_mean: 0.11650064940093666,
    square_abs_error_median: 0.09589004516601562, square_length_mean: 24.96803743095808,
    square_length_std: 0.14443080856709087}
  pair_names: [pair_0004, pair_0010, pair_0045, pair_0047, pair_0048, pair_0050]
  run_id: 8
  stability: {baseline_std: 8.183803523175463, fx1_std: 21.427489210361095, fx2_std: 20.517489831170977,
    fy1_std: 21.5784303662464, fy2_std: 19.525801631436412, stereo_rms_std: 0.10831841117215567}
  stereo_rms: 0.8074294098228317
- baseline: 129.12993534429435
  file: data/results/v2_runs/run_0009.yaml
  mean_epipolar_error: 0.5531682504547967
  mean_square_abs_error: 0.11045967977106784
  mean_square_length: 24.992936814557694
  mean_square_length_std: 0.11043594981925237
  median_square_abs_error: 0.08889961242675781
  num_pairs: 6
  pair_metrics:
  - {epipolar_mean: 0.4678890109062195, square_abs_error_mean: 0.06917291046470724,
    square_abs_error_median: 0.06056976318359375, square_length_mean: 24.955478319557763,
    square_length_std: 0.06825408889042811}
  - {epipolar_mean: 0.4266580641269684, square_abs_error_mean: 0.06675927357007098,
    square_abs_error_median: 0.054103851318359375, square_length_mean: 24.965615692959037,
    square_length_std: 0.07227682090539288}
  - {epipolar_mean: 0.6669017672538757, square_abs_error_mean: 0.10590545080041372,
    square_abs_error_median: 0.10150146484375, square_length_mean: 24.90206160596622,
    square_length_std: 0.0807319714274691}
  - {epipolar_mean: 0.9299700856208801, square_abs_error_mean: 0.09829412480836273,
    square_abs_error_median: 0.087860107421875, square_length_mean: 25.04469036799605,
    square_length_std: 0.12409925432131033}
  - {epipolar_mean: 0.2580919563770294, square_abs_error_mean: 0.08036211485503822,
    square_abs_error_median: 0.06501579284667969, square_length_mean: 24.984175261630806,
    square_length_std: 0.1021909826147636}
  - {epipolar_mean: 0.36701738834381104, square_abs_error_mean: 0.11026792628790742,
    square_abs_error_median: 0.09272956848144531, square_length_mean: 24.96718966576361,
    square_length_std: 0.1366382847887647}
  - {epipolar_mean: 1.0753973722457886, square_abs_error_mean: 0.14795885803878947,
    square_abs_error_median: 0.12180137634277344, square_length_mean: 24.937943981539817,
    square_length_std: 0.17375333370883053}
  - {epipolar_mean: 0.3763650953769684, square_abs_error_mean: 0.20827861498760922,
    square_abs_error_median: 0.20070266723632812, square_length_mean: 25.20827861498761,
    square_length_std: 0.10121402288820132}
  - {epipolar_mean: 0.41022351384162903, square_abs_error_mean: 0.10713784412671161,
    square_abs_error_median: 0.08889961242675781, square_length_mean: 24.970997820618333,
    square_length_std: 0.1347647888281106}
  pair_names: [pair_0004, pair_0010, pair_0019, pair_0030, pair_0045, pair_0048]
  run_id: 9
  stability: {baseline_std: 0.9704761815907835, fx1_std: 8.880029414447453, fx2_std: 4.448657921193568,
    fy1_std: 8.447085126053341, fy2_std: 4.705426643335556, stereo_rms_std: 0.028821418152230625}
  stereo_rms: 0.7485713125802729
- baseline: 130.54674143637445
  file: data/results/v2_runs/run_0010.yaml
  mean_epipolar_error: 0.5019213043981128
  mean_square_abs_error: 0.11406480796020944
  mean_square_length: 25.041420566280827
  mean_square_length_std: 0.12062549768881742
  median_square_abs_error: 0.07324790954589844
  num_pairs: 6
  pair_metrics:
  - {epipolar_mean: 0.33640429377555847, square_abs_error_mean: 0.055814004713489164,
    square_abs_error_median: 0.05471992492675781, square_length_mean: 25.003357159194127,
    square_length_std: 0.06974479531717216}
  - {epipolar_mean: 0.31774449348449707, square_abs_error_mean: 0.060639330135878695,
    square_abs_error_median: 0.05156898498535156, square_length_mean: 25.01276869414955,
    square_length_std: 0.07373204536714224}
  - {epipolar_mean: 0.43023738265037537, square_abs_error_mean: 0.0969998554516864,
    square_abs_error_median: 0.07268524169921875, square_length_mean: 24.964806238810223,
    square_length_std: 0.11772670362577947}
  - {epipolar_mean: 1.0563818216323853, square_abs_error_mean: 0.12363956820580267,
    square_abs_error_median: 0.10808753967285156, square_length_mean: 25.091706901468257,
    square_length_std: 0.12519457062791522}
  - {epipolar_mean: 0.22174467146396637, square_abs_error_mean: 0.07794486835438719,
    square_abs_error_median: 0.06073760986328125, square_length_mean: 25.0296445251793,
    square_length_std: 0.10130138979765613}
  - {epipolar_mean: 0.45127132534980774, square_abs_error_mean: 0.10907989419916625,
    square_abs_error_median: 0.07324790954589844, square_length_mean: 25.016221261793568,
    square_length_std: 0.14913429141513737}
  - {epipolar_mean: 0.9752505421638489, square_abs_error_mean: 0.1353229194559077,
    square_abs_error_median: 0.098480224609375, square_length_mean: 24.985450970229284,
    square_length_std: 0.18686118622336764}
  - {epipolar_mean: 0.4700595736503601, square_abs_error_mean: 0.25418593293877056,
    square_abs_error_median: 0.2530651092529297, square_length_mean: 25.25418593293877,
    square_length_std: 0.1153683489316755}
  - {epipolar_mean: 0.2581976354122162, square_abs_error_mean: 0.11295689818679645,
    square_abs_error_median: 0.0906524658203125, square_length_mean: 25.014643412764354,
    square_length_std: 0.146566147893511}
  pair_names: [pair_0007, pair_0010, pair_0019, pair_0030, pair_0045, pair_0047]
  run_id: 10
  stability: {baseline_std: 4.614964725653667, fx1_std: 7.431604124773138, fx2_std: 32.54928781595889,
    fy1_std: 7.415535106425287, fy2_std: 30.68097065604501, stereo_rms_std: 0.060143779573541396}
  stereo_rms: 0.7443230993093862
- baseline: 132.81593808885395
  file: data/results/v2_runs/run_0011.yaml
  mean_epipolar_error: 0.5983128348986307
  mean_square_abs_error: 0.114476394197562
  mean_square_length: 24.996157615415513
  mean_square_length_std: 0.12382162846556424
  median_square_abs_error: 0.09443283081054688
  num_pairs: 6
  pair_metrics:
  - {epipolar_mean: 0.5065934658050537, square_abs_error_mean: 0.06841991793724798,
    square_abs_error_median: 0.05278778076171875, square_length_mean: 24.975823966405724,
    square_length_std: 0.08467327310741435}
  - {epipolar_mean: 0.47642630338668823, square_abs_error_mean: 0.06513657108429939,
    square_abs_error_median: 0.04989051818847656, square_length_mean: 24.97969469460108,
    square_length_std: 0.0830588213145629}
  - {epipolar_mean: 0.4792531430721283, square_abs_error_mean: 0.12089345788442961,
    square_abs_error_median: 0.09716796875, square_length_mean: 24.921362435945902,
    square_length_std: 0.13224676229315413}
  - {epipolar_mean: 1.2050199508666992, square_abs_error_mean: 0.10509878589260963,
    square_abs_error_median: 0.10001754760742188, square_length_mean: 25.054738957394836,
    square_length_std: 0.1267025573445989}
  - {epipolar_mean: 0.501534640789032, square_abs_error_mean: 0.08086764427923387,
    square_abs_error_median: 0.06886100769042969, square_length_mean: 24.969698834162887,
    square_length_std: 0.10898883951643215}
  - {epipolar_mean: 0.574506402015686, square_abs_error_mean: 0.11352518553374916,
    square_abs_error_median: 0.08489608764648438, square_length_mean: 24.965740778112924,
    square_length_std: 0.1506965426052316}
  - {epipolar_mean: 0.8687371015548706, square_abs_error_mean: 0.15791542299332156,
    square_abs_error_median: 0.1300506591796875, square_length_mean: 24.9300902581984,
    square_length_std: 0.18300034345866742}
  - {epipolar_mean: 0.5364768505096436, square_abs_error_mean: 0.2073480954734228,
    square_abs_error_median: 0.20073318481445312, square_length_mean: 25.205422657792287,
    square_length_std: 0.11112999303066125}
  - {epipolar_mean: 0.23626765608787537, square_abs_error_mean: 0.11108246669974378,
    square_abs_error_median: 0.09443283081054688, square_length_mean: 24.962845956125566,
    square_length_std: 0.13389752351935552}
  pair_names: [pair_0004, pair_0007, pair_0010, pair_0045, pair_0048, pair_0050]
  run_id: 11
  stability: {baseline_std: 12.180889689925703, fx1_std: 41.675432493712684, fx2_std: 24.06514614755294,
    fy1_std: 40.920415163667435, fy2_std: 24.299336418645574, stereo_rms_std: 0.16463641460803205}
  stereo_rms: 0.7015753485984051
- baseline: 128.94655868422487
  file: data/results/v2_runs/run_0012.yaml
  mean_epipolar_error: 0.5274345245626237
  mean_square_abs_error: 0.11108844169151827
  mean_square_length: 24.983845039650248
  mean_square_length_std: 0.11088101248302477
  median_square_abs_error: 0.08472061157226562
  num_pairs: 6
  pair_metrics:
  - {epipolar_mean: 0.30032914876937866, square_abs_error_mean: 0.07114123272639448,
    square_abs_error_median: 0.06272125244140625, square_length_mean: 24.94326458182386,
    square_length_std: 0.06443550487118174}
  - {epipolar_mean: 0.28885114192962646, square_abs_error_mean: 0.06844124742733534,
    square_abs_error_median: 0.06264305114746094, square_length_mean: 24.953365818146736,
    square_length_std: 0.06975297236478276}
  - {epipolar_mean: 0.6914421319961548, square_abs_error_mean: 0.10532085869901923,
    square_abs_error_median: 0.09607124328613281, square_length_mean: 24.904301489553145,
    square_length_std: 0.08460135266911632}
  - {epipolar_mean: 0.9798866510391235, square_abs_error_mean: 0.10138267599126344,
    square_abs_error_median: 0.081298828125, square_length_mean: 25.042433092671057,
    square_length_std: 0.13056533688709576}
  - {epipolar_mean: 0.28318333625793457, square_abs_error_mean: 0.08742139672720305,
    square_abs_error_median: 0.07312583923339844, square_length_mean: 24.96632727756295,
    square_length_std: 0.1062722947229705}
  - {epipolar_mean: 0.40586063265800476, square_abs_error_mean: 0.10851622140535744,
    square_abs_error_median: 0.08472061157226562, square_length_mean: 24.966766295894498,
    square_length_std: 0.13473990408883987}
  - {epipolar_mean: 1.0286023616790771, square_abs_error_mean: 0.15262575046990506,
    square_abs_error_median: 0.1340160369873047, square_length_mean: 24.92802240515268,
    square_length_std: 0.1731732763682319}
  - {epipolar_mean: 0.41542306542396545, square_abs_error_mean: 0.19495471831290953,
    square_abs_error_median: 0.18472671508789062, square_length_mean: 25.194122170889248,
    square_length_std: 0.10270511866818974}
  - {epipolar_mean: 0.3533322513103485, square_abs_error_mean: 0.10999187346427672,
    square_abs_error_median: 0.0929107666015625, square_length_mean: 24.956002225158034,
    square_length_std: 0.13168335170681433}
  pair_names: [pair_0004, pair_0007, pair_0010, pair_0019, pair_0045, pair_0048]
  run_id: 12
  stability: {baseline_std: 0.6584704215051699, fx1_std: 24.827964360057393, fx2_std: 17.47488049057534,
    fy1_std: 23.54875232229712, fy2_std: 17.202817609571404, stereo_rms_std: 0.03364663061120364}
  stereo_rms: 0.6923808797846329
- baseline: 137.46360920515073
  file: data/results/v2_runs/run_0013.yaml
  mean_epipolar_error: 0.7952781120936075
  mean_square_abs_error: 0.13525040146840228
  mean_square_length: 25.022818211016542
  mean_square_length_std: 0.15917693354338183
  median_square_abs_error: 0.09826469421386719
  num_pairs: 6
  pair_metrics:
  - {epipolar_mean: 0.9479751586914062, square_abs_error_mean: 0.0869767588953818,
    square_abs_error_median: 0.06879234313964844, square_length_mean: 25.021947901736024,
    square_length_std: 0.10913993831847807}
  - {epipolar_mean: 0.8809472322463989, square_abs_error_mean: 0.0823515410064369,
    square_abs_error_median: 0.06332206726074219, square_length_mean: 25.02458619558683,
    square_length_std: 0.10226878694540802}
  - {epipolar_mean: 0.6153971552848816, square_abs_error_mean: 0.15931574503580728,
    square_abs_error_median: 0.13698387145996094, square_length_mean: 24.935077544181578,
    square_length_std: 0.18877556270435075}
  - {epipolar_mean: 1.334773063659668, square_abs_error_mean: 0.11794244089434223,
    square_abs_error_median: 0.090057373046875, square_length_mean: 25.068248871834047,
    square_length_std: 0.1554693620879665}
  - {epipolar_mean: 0.7917616367340088, square_abs_error_mean: 0.08798671025101856,
    square_abs_error_median: 0.07004737854003906, square_length_mean: 25.020370503907564,
    square_length_std: 0.11891748634737931}
  - {epipolar_mean: 0.4589029848575592, square_abs_error_mean: 0.1496256551434917,
    square_abs_error_median: 0.10410118103027344, square_length_mean: 24.977683918450467,
    square_length_std: 0.19826438247469702}
  - {epipolar_mean: 1.0212050676345825, square_abs_error_mean: 0.17817696191931284,
    square_abs_error_median: 0.13318252563476562, square_length_mean: 24.95128426500546,
    square_length_std: 0.2321665276078117}
  - {epipolar_mean: 0.653439998626709, square_abs_error_mean: 0.222799075547085, square_abs_error_median: 0.1866931915283203,
    square_length_mean: 25.217554235971104, square_length_std: 0.15230441850344917}
  - {epipolar_mean: 0.45310071110725403, square_abs_error_mean: 0.13207872452274447,
    square_abs_error_median: 0.09826469421386719, square_length_mean: 24.988610462475847,
    square_length_std: 0.17528593690089608}
  pair_names: [pair_0010, pair_0030, pair_0045, pair_0047, pair_0048, pair_0050]
  run_id: 13
  stability: {baseline_std: 7.347055529839666, fx1_std: 21.572076124208085, fx2_std: 18.109854391422054,
    fy1_std: 21.45669991260943, fy2_std: 16.148031732185256, stereo_rms_std: 0.10696836800197086}
  stereo_rms: 0.8859179986393817
- baseline: 132.41009526821364
  file: data/results/v2_runs/run_0014.yaml
  mean_epipolar_error: 0.6279733843273587
  mean_square_abs_error: 0.12076767542028942
  mean_square_length: 25.004770224239664
  mean_square_length_std: 0.13809105187345863
  median_square_abs_error: 0.0957183837890625
  num_pairs: 6
  pair_metrics:
  - {epipolar_mean: 0.6614306569099426, square_abs_error_mean: 0.06856124631820186,
    square_abs_error_median: 0.05862236022949219, square_length_mean: 24.97544990047332,
    square_length_std: 0.08109136079361348}
  - {epipolar_mean: 0.6107056140899658, square_abs_error_mean: 0.06978320049983198,
    square_abs_error_median: 0.06481552124023438, square_length_mean: 24.980552263157342,
    square_length_std: 0.08200164118396175}
  - {epipolar_mean: 0.6026198863983154, square_abs_error_mean: 0.13237733738396756,
    square_abs_error_median: 0.10947990417480469, square_length_mean: 24.92314234087544,
    square_length_std: 0.1489178686649177}
  - {epipolar_mean: 1.069287896156311, square_abs_error_mean: 0.10479758888162592,
    square_abs_error_median: 0.07522201538085938, square_length_mean: 25.059448385751377,
    square_length_std: 0.13859521210621215}
  - {epipolar_mean: 0.48710715770721436, square_abs_error_mean: 0.07658010913479713,
    square_abs_error_median: 0.057674407958984375, square_length_mean: 24.986444883449103,
    square_length_std: 0.10276239632238171}
  - {epipolar_mean: 0.3817322254180908, square_abs_error_mean: 0.12577151226741012,
    square_abs_error_median: 0.0957183837890625, square_length_mean: 24.980940049694432,
    square_length_std: 0.1690236449511031}
  - {epipolar_mean: 1.0772303342819214, square_abs_error_mean: 0.17260079742759787,
    square_abs_error_median: 0.1257476806640625, square_length_mean: 24.94925880432129,
    square_length_std: 0.21902045977145207}
  - {epipolar_mean: 0.4237402379512787, square_abs_error_mean: 0.2105484624062815,
    square_abs_error_median: 0.18853759765625, square_length_mean: 25.210232293733988,
    square_length_std: 0.13560543165754396}
  - {epipolar_mean: 0.33790645003318787, square_abs_error_mean: 0.12588882446289062,
    square_abs_error_median: 0.09718894958496094, square_length_mean: 24.97746309670069,
    square_length_std: 0.1658014514099418}
  pair_names: [pair_0010, pair_0019, pair_0030, pair_0045, pair_0047, pair_0048]
  run_id: 14
  stability: {baseline_std: 3.4601481428230207, fx1_std: 14.675626469045872, fx2_std: 21.078584975009303,
    fy1_std: 14.489096536821988, fy2_std: 19.277119089299585, stereo_rms_std: 0.04803450208197901}
  stereo_rms: 0.8535452007525438
- baseline: 129.48533537047297
  file: data/results/v2_runs/run_0015.yaml
  mean_epipolar_error: 0.5119699405299293
  mean_square_abs_error: 0.10974001912945346
  mean_square_length: 25.00153391620449
  mean_square_length_std: 0.1140295136285941
  median_square_abs_error: 0.09201812744140625
  num_pairs: 6
  pair_metrics:
  - {epipolar_mean: 0.2909238040447235, square_abs_error_mean: 0.06292560536374328,
    square_abs_error_median: 0.05885887145996094, square_length_mean: 24.978738969372166,
    square_length_std: 0.0741314134738961}
  - {epipolar_mean: 0.2848188579082489, square_abs_error_mean: 0.06076183114000546,
    square_abs_error_median: 0.05031394958496094, square_length_mean: 24.990744498468214,
    square_length_std: 0.07619730189740558}
  - {epipolar_mean: 0.42346587777137756, square_abs_error_mean: 0.0999614756594422,
    square_abs_error_median: 0.09473228454589844, square_length_mean: 24.92438429145403,
    square_length_std: 0.090847296275881}
  - {epipolar_mean: 1.1608725786209106, square_abs_error_mean: 0.10444339629142516,
    square_abs_error_median: 0.09201812744140625, square_length_mean: 25.03980351519841,
    square_length_std: 0.1342815081182235}
  - {epipolar_mean: 0.30857425928115845, square_abs_error_mean: 0.07383453205067625,
    square_abs_error_median: 0.05609130859375, square_length_mean: 25.008457840129893,
    square_length_std: 0.10048817183241222}
  - {epipolar_mean: 0.4835445284843445, square_abs_error_mean: 0.1221685307000273,
    square_abs_error_median: 0.10391616821289062, square_length_mean: 24.960273599111904,
    square_length_std: 0.1504423697989786}
  - {epipolar_mean: 0.8951039910316467, square_abs_error_mean: 0.14249432471490675,
    square_abs_error_median: 0.11814689636230469, square_length_mean: 24.93216877598916,
    square_length_std: 0.16392830268262018}
  - {epipolar_mean: 0.48430392146110535, square_abs_error_mean: 0.20952760019610006,
    square_abs_error_median: 0.20522308349609375, square_length_mean: 25.2095276001961,
    square_length_std: 0.10114735953535182}
  - {epipolar_mean: 0.2761216461658478, square_abs_error_mean: 0.11154287604875462,
    square_abs_error_median: 0.08755683898925781, square_length_mean: 24.96970615592054,
    square_length_std: 0.13480189904257783}
  pair_names: [pair_0004, pair_0007, pair_0010, pair_0030, pair_0045, pair_0048]
  run_id: 15
  stability: {baseline_std: 0.6105427503345484, fx1_std: 9.004722647433688, fx2_std: 4.868614969317548,
    fy1_std: 7.893571612621217, fy2_std: 4.995902746700802, stereo_rms_std: 0.057563676184600635}
  stereo_rms: 0.6895271423644064
- baseline: 144.23061494760108
  file: data/results/v2_runs/run_0016.yaml
  mean_epipolar_error: 1.0246743890974257
  mean_square_abs_error: 0.14942670295742677
  mean_square_length: 25.02589526113786
  mean_square_length_std: 0.1733684432711996
  median_square_abs_error: 0.106170654296875
  num_pairs: 6
  pair_metrics:
  - {epipolar_mean: 1.455613613128662, square_abs_error_mean: 0.10566453010805192,
    square_abs_error_median: 0.0869140625, square_length_mean: 25.065633466166833,
    square_length_std: 0.11099584236768816}
  - {epipolar_mean: 1.3458237648010254, square_abs_error_mean: 0.10344398662608156,
    square_abs_error_median: 0.09134483337402344, square_length_mean: 25.062190168647355,
    square_length_std: 0.10999650322958293}
  - {epipolar_mean: 0.8590183854103088, square_abs_error_mean: 0.19779478093629244,
    square_abs_error_median: 0.1616191864013672, square_length_mean: 24.887366817843528,
    square_length_std: 0.23327067372881063}
  - {epipolar_mean: 1.241165041923523, square_abs_error_mean: 0.12435763369324387,
    square_abs_error_median: 0.09156608581542969, square_length_mean: 25.081504801268217,
    square_length_std: 0.16066226671194325}
  - {epipolar_mean: 1.251076579093933, square_abs_error_mean: 0.11180887940109417,
    square_abs_error_median: 0.08968734741210938, square_length_mean: 25.04225923681772,
    square_length_std: 0.14368919678494044}
  - {epipolar_mean: 0.4213036298751831, square_abs_error_mean: 0.1680531450497207,
    square_abs_error_median: 0.12945938110351562, square_length_mean: 24.975651997391896,
    square_length_std: 0.22349131979106485}
  - {epipolar_mean: 1.266425371170044, square_abs_error_mean: 0.19792015321793094,
    square_abs_error_median: 0.16316986083984375, square_length_mean: 24.943060598065777,
    square_length_std: 0.2472123427698955}
  - {epipolar_mean: 0.7103961110115051, square_abs_error_mean: 0.2053762456422211,
    square_abs_error_median: 0.18084335327148438, square_length_mean: 25.193157237063172,
    square_length_std: 0.15786890198327103}
  - {epipolar_mean: 0.6712470054626465, square_abs_error_mean: 0.1304209719422043,
    square_abs_error_median: 0.106170654296875, square_length_mean: 24.982233026976225,
    square_length_std: 0.17312894207359983}
  pair_names: [pair_0010, pair_0019, pair_0045, pair_0047, pair_0048, pair_0050]
  run_id: 16
  stability: {baseline_std: 42.437323389950066, fx1_std: 22.87622238429202, fx2_std: 161.96199421989994,
    fy1_std: 22.740116756894654, fy2_std: 163.1994215150656, stereo_rms_std: 0.5028960435868961}
  stereo_rms: 0.9262244253250347
- baseline: 131.88663259297905
  file: data/results/v2_runs/run_0017.yaml
  mean_epipolar_error: 0.5763095600737466
  mean_square_abs_error: 0.11463137254065509
  mean_square_length: 25.006917151356546
  mean_square_length_std: 0.12688591109706518
  median_square_abs_error: 0.08850479125976562
  num_pairs: 6
  pair_metrics:
  - {epipolar_mean: 0.4151512384414673, square_abs_error_mean: 0.06828160439768145,
    square_abs_error_median: 0.06048011779785156, square_length_mean: 24.98678428896012,
    square_length_std: 0.08664479431787664}
  - {epipolar_mean: 0.3946858048439026, square_abs_error_mean: 0.06770921522571195,
    square_abs_error_median: 0.05361175537109375, square_length_mean: 24.996126010853757,
    square_length_std: 0.08604241394774975}
  - {epipolar_mean: 0.41246116161346436, square_abs_error_mean: 0.11362307558777512,
    square_abs_error_median: 0.09386825561523438, square_length_mean: 24.94369730385401,
    square_length_std: 0.13107457957757068}
  - {epipolar_mean: 1.310268521308899, square_abs_error_mean: 0.1073518773560883,
    square_abs_error_median: 0.08850479125976562, square_length_mean: 25.053476292599914,
    square_length_std: 0.13316405398337514}
  - {epipolar_mean: 0.45724403858184814, square_abs_error_mean: 0.0779307375672043,
    square_abs_error_median: 0.05990791320800781, square_length_mean: 24.99952570597331,
    square_length_std: 0.10857213162537017}
  - {epipolar_mean: 0.6237193942070007, square_abs_error_mean: 0.11808735837218581,
    square_abs_error_median: 0.08823013305664062, square_length_mean: 24.97441433322045,
    square_length_std: 0.15805682575188584}
  - {epipolar_mean: 0.7718533873558044, square_abs_error_mean: 0.15313408964423722,
    square_abs_error_median: 0.11973762512207031, square_length_mean: 24.93692951817666,
    square_length_std: 0.18254176693159496}
  - {epipolar_mean: 0.5525062084197998, square_abs_error_mean: 0.20694396316364247,
    square_abs_error_median: 0.18755149841308594, square_length_mean: 25.205960632652364,
    square_length_std: 0.113704436519035}
  - {epipolar_mean: 0.2488962858915329, square_abs_error_mean: 0.11862043155136928,
    square_abs_error_median: 0.09703826904296875, square_length_mean: 24.965340275918283,
    square_length_std: 0.1421721972191285}
  pair_names: [pair_0004, pair_0007, pair_0010, pair_0045, pair_0047, pair_0048]
  run_id: 17
  stability: {baseline_std: 3.2986699726172453, fx1_std: 19.895550837327185, fx2_std: 19.377960457332048,
    fy1_std: 18.834086669102213, fy2_std: 18.10824059710727, stereo_rms_std: 0.07357199723739265}
  stereo_rms: 0.7236038500714408
- baseline: 150.41532164409347
  file: data/results/v2_runs/run_0018.yaml
  mean_epipolar_error: 1.0272965828577678
  mean_square_abs_error: 0.15425644467808441
  mean_square_length: 25.045853919025816
  mean_square_length_std: 0.1763794033703678
  median_square_abs_error: 0.10368919372558594
  num_pairs: 6
  pair_metrics:
  - {epipolar_mean: 1.4734573364257812, square_abs_error_mean: 0.10982603667884745,
    square_abs_error_median: 0.10082435607910156, square_length_mean: 25.057111063311176,
    square_length_std: 0.12121266536944897}
  - {epipolar_mean: 1.3554155826568604, square_abs_error_mean: 0.11046538814421623,
    square_abs_error_median: 0.09755325317382812, square_length_mean: 25.056631929130965,
    square_length_std: 0.12159266037092599}
  - {epipolar_mean: 0.9057688117027283, square_abs_error_mean: 0.2117410680299164,
    square_abs_error_median: 0.17014122009277344, square_length_mean: 24.937372412732852,
    square_length_std: 0.2705787018564393}
  - {epipolar_mean: 1.2737714052200317, square_abs_error_mean: 0.13130499726982528,
    square_abs_error_median: 0.09819412231445312, square_length_mean: 25.104441570979294,
    square_length_std: 0.14481976728343646}
  - {epipolar_mean: 1.2863014936447144, square_abs_error_mean: 0.12100457632413475,
    square_abs_error_median: 0.10368919372558594, square_length_mean: 25.049981189030472,
    square_length_std: 0.14526920956675124}
  - {epipolar_mean: 0.692295491695404, square_abs_error_mean: 0.18453370371172506,
    square_abs_error_median: 0.1351165771484375, square_length_mean: 25.022841730425434,
    square_length_std: 0.2553003920074086}
  - {epipolar_mean: 1.0910978317260742, square_abs_error_mean: 0.18617349029869162,
    square_abs_error_median: 0.14264297485351562, square_length_mean: 24.975710571453135,
    square_length_std: 0.24699457756795495}
  - {epipolar_mean: 0.743336021900177, square_abs_error_mean: 0.2189815480221984,
    square_abs_error_median: 0.19865036010742188, square_length_mean: 25.21761510705435,
    square_length_std: 0.13574608502260707}
  - {epipolar_mean: 0.4242252707481384, square_abs_error_mean: 0.11427719362320439,
    square_abs_error_median: 0.09091758728027344, square_length_mean: 24.99097969711468,
    square_length_std: 0.14590057128833764}
  pair_names: [pair_0007, pair_0010, pair_0019, pair_0045, pair_0047, pair_0050]
  run_id: 18
  stability: {baseline_std: 8.884463038274074, fx1_std: 14.844834711639352, fx2_std: 25.097034401052262,
    fy1_std: 15.177937583993122, fy2_std: 24.282564412873523, stereo_rms_std: 0.10032504809360923}
  stereo_rms: 0.9203972046304935
