# Supplementary material for: Quantifying and Improving Stereo Camera Calibration Robustness: An Outlier-Aware Algorithm for Digital Twin Data Acquisition
Source: J Imaging. 2026 Jun 25;12(7):280. doi: 10.3390/jimaging12070280 (PMC13413186; doi:10.3390/jimaging12070280)
Supplement: Supplementary file 1 [file jimaging-12-00280-s001.zip › Supplementary Materials/first test/results/stereo.yaml]

%YAML:1.0
---
image_width: !!opencv-matrix
   rows: 1
   cols: 1
   dt: i
   data: [ 1280 ]
image_height: !!opencv-matrix
   rows: 1
   cols: 1
   dt: i
   data: [ 720 ]
K1: !!opencv-matrix
   rows: 3
   cols: 3
   dt: d
   data: [ 1.2622224083368042e+03, 0., 5.8236456295115784e+02, 0.,
       1.2554894840817822e+03, 3.6351424387289399e+02, 0., 0., 1. ]
D1: !!opencv-matrix
   rows: 1
   cols: 5
   dt: d
   data: [ 4.0651508505110601e-01, -2.1032815285867983e+00,
       2.3611755758651660e-03, -1.6317597502406040e-02,
       4.2138622928895479e+00 ]
K2: !!opencv-matrix
   rows: 3
   cols: 3
   dt: d
   data: [ 1.0853652997823403e+03, 0., 5.6006321294384725e+02, 0.,
       1.0789388767058122e+03, 3.4355321161711015e+02, 0., 0., 1. ]
D2: !!opencv-matrix
   rows: 1
   cols: 5
   dt: d
   data: [ 4.0558621739374950e-01, -2.4768828023770211e+00,
       5.8800502715911605e-03, -2.3296939630594565e-02,
       5.8826922541042483e+00 ]
R: !!opencv-matrix
   rows: 3
   cols: 3
   dt: d
   data: [ 9.9889805245994456e-01, -3.7757584703520759e-02,
       -2.7875537467218284e-02, 3.7045719063802614e-02,
       9.9898492527593141e-01, -2.5626817408480579e-02,
       2.8814848442697855e-02, 2.4565908670314773e-02,
       9.9928285317042542e-01 ]
T: !!opencv-matrix
   rows: 3
   cols: 1
   dt: d
   data: [ -1.3325373910884232e+02, -1.0995852208456217e+01,
       1.7905369905679070e+01 ]
E: !!opencv-matrix
   rows: 3
   cols: 3
   dt: d
   data: [ -9.8016111814422313e-01, -1.8157317718367931e+01,
       -1.0529108922702312e+01, 2.1725325424201817e+01,
       2.5974356640642235e+00, 1.3265905480264129e+02,
       6.0472547729368760e+00, -1.3353365342753349e+02,
       3.1083539509187936e+00 ]
F: !!opencv-matrix
   rows: 3
   cols: 3
   dt: d
   data: [ -2.6909598663949240e-07, -5.0116905756547065e-06,
       -1.6701595436555703e-03, 6.0000536152089363e-06,
       7.2120120974566260e-07, 4.2488278160471189e-02,
       -1.0867189543322106e-04, -3.7444520773281413e-02, 1. ]
R1: !!opencv-matrix
   rows: 3
   cols: 3
   dt: d
   data: [ 9.8590133337520580e-01, 4.0870870873233683e-02,
       -1.6225946124357354e-01, -4.2609527058531958e-02,
       9.9906550822946438e-01, -7.2483425726407903e-03,
       1.6181158503901849e-01, 1.4059949511487691e-02,
       9.8672150517098545e-01 ]
R2: !!opencv-matrix
   rows: 3
   cols: 3
   dt: d
   data: [ 9.8779480614855875e-01, 8.1511001292191923e-02,
       -1.3273046980356695e-01, -8.0082822701386655e-02,
       9.9665863346714323e-01, 1.6072020519674039e-02,
       1.3359701513922223e-01, -5.2464277132962655e-03,
       9.9102185270665932e-01 ]
P1: !!opencv-matrix
   rows: 3
   cols: 4
   dt: d
   data: [ 1.1672141803937971e+03, 0., 8.1189132308959972e+02, 0., 0.,
       1.1672141803937971e+03, 3.5263190460205078e+02, 0., 0., 0., 1.,
       0. ]
P2: !!opencv-matrix
   rows: 3
   cols: 4
   dt: d
   data: [ 1.1672141803937971e+03, 0., 8.1189132308959972e+02,
       -1.5745745261080522e+05, 0., 1.1672141803937971e+03,
       3.5263190460205078e+02, 0., 0., 0., 1., 0. ]
Q: !!opencv-matrix
   rows: 4
   cols: 4
   dt: d
   data: [ 1., 0., 0., -8.1189132308959972e+02, 0., 1., 0.,
       -3.5263190460205078e+02, 0., 0., 0., 1.1672141803937971e+03, 0.,
       0., 7.4128862180874574e-03, 0. ]
baseline: 1.3490022247474917e+02
stereo_rms: 1.9385379347502527e+00
